# Supplementary material for: msBiodat analysis tool, big data analysis for high-throughput experiments
Source: BioData Min. 2016 Aug 19;9:26. doi: 10.1186/s13040-016-0104-6 (PMC4990837; doi:10.1186/s13040-016-0104-6)
Supplement: Additional file 1 — Excel spreadsheets. XLSX file containing the data from Sousa Abreu et al. which is used in the example of the article. (XLSX 611 kb) [file 13040_2016_104_MOESM1_ESM.xlsx]

## Sheet: Sheet1
MAIN_ENSG_ID	MAIN_AGILENT_IDS	MAIN_NAMES	NAME_Rq	ENSG_Rq	NM_Rq	#PROTEIN_ID	O_i	DEGENERATE IDS	PROB.1	PROB.2	PEPTIDE_COUNT_1	PEPTIDE_COUNT_2	APEX 1 (mol/cell)	APEX 2 (mol/cell)	frxn PEPTIDE_COUNT/TOTAL 1	frxn PEPTIDE_COUNT/TOTAL 2	Z-SCORE (base on: frxn PEPTIDE_COUNT/TOTAL)	FOLDCHANGE Log10(APEX1/APEX2)	Z-SCORE (Log10(APEX1/APEX2))	frxn APEX/TOTAL 1	frxn APEX/TOTAL 2	Z-SCORE (frxn_apex)	MAIN_SF_ANNOT	MAIN_GO_ANNOT	GROUP_ENSG_ID	GROUP_AGILENT_IDS	GROUP_NAMES
ENSG00000137100	A_24_P209765,A_24_P209772,A_23_P158024	DCTN3	nan	nan	nan	ENSP00000259632	6.27	ENSP00000259632	0.9686	0.9735	6	6	9935.79	10022.8	9.54988e-05	9.51867e-05	0.00567002	-0.00378729	0.0674369	0.000215879	0.000217704	-0.594687	ENSP00000259632 pep known-ccds chromosome NCBI36 9 34603549 34610515 -1 gene ENSG00000137100 transcript ENST00000259632 CCDS6560.1	--cell cycle--cytokinesis--cytoplasm--dynactin complex--microtubule-based process--mitosis--perinuclear region of cytoplasm--protein binding--structural molecule activity	ENSG00000137100	A_24_P209765,A_24_P209772,A_23_P158024	DCTN3
ENSG00000012963	A_23_P205393,A_24_P159094	C14orf130	nan	nan	nan	ENSP00000013070	14.18	ENSP00000013070	0	0.712	0	1	0	540.224	0	1.58645e-05	-0.998369	99999	99999	0	1.17341e-05	-23.2393	ENSP00000013070 pep known-ccds chromosome NCBI36 14 92743355 92765306 1 gene ENSG00000012963 transcript ENST00000013070 CCDS9909.1	metal ion binding--protein binding--ubiquitin cycle--ubiquitin-protein ligase activity--zinc ion binding	ENSG00000012963	A_23_P205393,A_24_P159094	C14orf130
ENSG00000093144	nan,A_23_P215051,A_23_P82206	ECHDC1	nan	nan	nan	ENSP00000357278	16.34	ENSP00000357278	0.965	0.9907	3	3	1899.2	1956.96	4.77494e-05	4.75934e-05	0.00400921	-0.0130106	0.0375832	4.12646e-05	4.25067e-05	-0.920725	ENSP00000357278 pep known chromosome NCBI36 6 127651550 127705245 -1 gene ENSG00000093144 transcript ENST00000368295	catalytic activity--metabolic process	ENSG00000093144	A_23_P215051,A_23_P82206	ECHDC1
ENSG00000130764	A_24_P19662,A_23_P96775,A_32_P126222,A_23_P96777	LRRC47	LRRC47	ENSG00000130764	NM_020710	ENSP00000367498	22.188	ENSP00000367498	1	1	25	21	12078	10182.9	0.000397912	0.000333154	0.600979	0.0741249	0.31962	0.000262424	0.000221181	12.726	ENSP00000367498 pep known-ccds chromosome NCBI36 1 3686644 3702928 -1 gene ENSG00000130764 transcript ENST00000378251 CCDS51.1	protein binding	ENSG00000130764	A_24_P19662,A_23_P96775,A_32_P126222,A_23_P96777	LRRC47
ENSG00000112855	A_23_P41588	HARSL	nan	nan	nan	ENSP00000230771	20.379	ENSP00000230771	0.8869	0.8994	3	6	1399.55	2848.99	4.77494e-05	9.51867e-05	-0.995127	-0.308704	-0.919505	3.04085e-05	6.18824e-05	-22.228	ENSP00000230771 pep known-ccds chromosome NCBI36 5 140051202 140059073 1 gene ENSG00000112855 transcript ENST00000230771 CCDS4238.1	aminoacyl-tRNA ligase activity--ATP binding--cytoplasm--histidine-tRNA ligase activity--histidyl-tRNA aminoacylation--ligase activity--mitochondrion--nucleotide binding--translation--tRNA aminoacylation for protein translation	ENSG00000112855	A_23_P41588	HARSL
ENSG00000080371	A_24_P247749,A_23_P128166,A_32_P451652	RAB21	nan	nan	nan	ENSP00000261263	10.64	ENSP00000261263	0.8404	0.8138	4	4	3386.71	3291.59	6.36659e-05	6.34578e-05	0.00462948	0.0123726	0.119742	7.35844e-05	7.1496e-05	1.17639	ENSP00000261263 pep known-ccds chromosome NCBI36 12 70434925 70467417 1 gene ENSG00000080371 transcript ENST00000261263 CCDS9003.1	endosome--Golgi apparatus--GTPase activity--GTP binding--intracellular--intracellular protein transport--membrane--nucleocytoplasmic transport--nucleotide binding--protein binding--protein transport--signal transduction--small GTPase mediated signal transduction	ENSG00000080371	A_24_P247749,A_23_P128166,A_32_P451652	RAB21
ENSG00000100714	A_23_P117494,A_32_P440113	MTHFD1	nan	nan	nan	ENSP00000216605	39.8	ENSP00000216605	1	1	220	193	59253.5	52172.8	0.00350162	0.00306184	1.36409	0.0552696	0.25859	0.00128742	0.00113324	21.2753	ENSP00000216605 pep known-ccds chromosome NCBI36 14 63924821 63996474 1 gene ENSG00000100714 transcript ENST00000216605 CCDS9763.1	amino acid biosynthetic process--ATP binding--catalytic activity--cytoplasm--folic acid and derivative biosynthetic process--formate-tetrahydrofolate ligase activity--formyltetrahydrofolate dehydrogenase activity--histidine biosynthetic process--histidine catabolic process--hydrolase activity--ligase activity--methenyltetrahydrofolate cyclohydrolase activity--methionine biosynthetic process--meth…	ENSG00000100714	A_23_P117494,A_32_P440113	MTHFD1
ENSG00000148229	A_23_P135323,A_23_P135326	POLE3	POLE3	ENSG00000148229	NM_017443	ENSP00000363284	6.72	ENSP00000363284	1	1	15	18	23927.4	28818.6	0.000238747	0.00028556	-0.512899	-0.080777	-0.18176	0.00051988	0.000625964	-21.2684	ENSP00000363284 pep known-ccds chromosome NCBI36 9 115209336 115212483 -1 gene ENSG00000148229 transcript ENST00000374169 CCDS6795.1	DNA binding--DNA replication--epsilon DNA polymerase activity--intracellular--nucleus--protein binding--sequence-specific DNA binding--transferase activity	ENSG00000148229	A_23_P135323,A_23_P135326	POLE3
ENSG00000141556	nan,A_23_P100602,A_24_P169258,A_32_P462464,A_24_P275873	TBCD	nan	nan	nan	ENSP00000333932	27.434	ENSP00000333932	1	1	8	8	3125.9	3137.41	0.000127332	0.000126916	0.00654728	-0.0015958	0.0745303	6.79176e-05	6.8147e-05	-0.133433	ENSP00000333932 pep known chromosome NCBI36 17 78303323 78493684 1 gene ENSG00000141556 transcript ENST00000334614	--beta-tubulin folding--chaperone binding--FAD binding--microtubule--oxidoreductase activity--protein folding	ENSG00000141556	A_23_P100602,A_24_P169258,A_32_P462464,A_24_P275873	TBCD
ENSG00000186468	A_32_P124475,A_23_P86088,A_32_P84605,A_23_P253519	RPS23,BC018095	RPS23	ENSG00000186468	NM_001025	ENSP00000296674	4.376	ENSP00000296674	0	0.9952	0	3	0	7340.48	0	4.75934e-05	-1.72924	99999	99999	0	0.000159441	-85.667	ENSP00000296674 pep known chromosome NCBI36 5 81607641 81609431 -1 gene ENSG00000186468 transcript ENST00000296674	cytosolic small ribosomal subunit (sensu Eukaryota)--intracellular--ribosome--RNA binding--small ribosomal subunit--structural constituent of ribosome--translation	ENSG00000186468	A_32_P124475,A_23_P86088,A_32_P84605,A_23_P253519	RPS23,BC018095
ENSG00000065883	nan,A_24_P178493,A_23_P215296	CDC2L5	nan	nan	nan	ENSP00000181839	39.15	ENSP00000181839	0.8001	0.9858	5	5	1095.36	1354.56	7.95824e-05	7.93223e-05	0.00517595	-0.0922403	-0.218864	2.37993e-05	2.9422e-05	-5.22924	ENSP00000181839 pep known-ccds chromosome NCBI36 7 39956634 40101668 1 gene ENSG00000065883 transcript ENST00000181839 CCDS5461.1	--ATP binding--homoiothermy--ice binding--MAP kinase activity--multicellular organismal development--nucleotide binding--positive regulation of cell proliferation--protein amino acid phosphorylation--protein kinase activity--protein serine/threonine kinase activity--protein-tyrosine kinase activity--regulation of mitosis--response to freezing--transferase activity	ENSG00000065883	A_24_P178493,A_23_P215296	CDC2L5
ENSG00000010017	A_23_P59268,A_24_P226355,A_32_P229239,A_23_P424513	RANBP9	nan	nan	nan	ENSP00000011619	16.39	ENSP00000011619	0	0.9907	0	2	0	1300.66	0	3.17289e-05	-1.41191	99999	99999	0	2.82513e-05	-36.0594	ENSP00000011619 pep known-ccds chromosome NCBI36 6 13729714 13819932 -1 gene ENSG00000010017 transcript ENST00000011619 CCDS4529.1	actin cytoskeleton--cell adhesion--cytoplasm--extracellular region--G-protein coupled receptor protein signaling pathway--hormone activity--integral to membrane--microtubule associated complex--microtubule nucleation--nucleus--nutrient reservoir activity--protein binding--protein complex assembly--Ran GTPase binding--structural molecule activity	ENSG00000010017	A_23_P59268,A_24_P226355,A_32_P229239,A_23_P424513	RANBP9
ENSG00000185129	A_23_P41755	PURA	nan	nan	nan	ENSP00000332706	11.86	ENSP00000332706	0.9906	0.9907	1	2	895.34	1797.45	1.59165e-05	3.17289e-05	-0.574523	-0.30267	-0.899973	1.94534e-05	3.90421e-05	-17.3768	ENSP00000332706 pep known-ccds chromosome NCBI36 5 139473892 139476505 1 gene ENSG00000185129 transcript ENST00000331327 CCDS4220.1	cytoplasm--DNA replication factor A complex--DNA replication initiation--DNA unwinding during replication--double-stranded DNA binding--double-stranded telomeric DNA binding--negative regulation of transcription, DNA-dependent--nervous system development--nuclear chromosome, telomeric region--nucleus--positive regulation of cell proliferation--RNA polymerase II transcription factor activity, enha…	ENSG00000185129	A_23_P41755	PURA
ENSG00000005194	A_32_P204381,A_24_P41483,A_23_P88781	CIAPIN1	nan	nan	nan	ENSP00000349266	11.49	ENSP00000349266	0.9996	0	4	0	3730.27	0	6.36659e-05	0	2.00331	99999	99999	8.1049e-05	0	61.0864	ENSP00000349266 pep known-ccds chromosome NCBI36 16 56019582 56032341 -1 gene ENSG00000005194 transcript ENST00000356811 CCDS10781.1	--anti-apoptosis--apoptosis--cytoplasm--hemopoiesis	ENSG00000005194	A_32_P204381,A_24_P41483,A_23_P88781	CIAPIN1
ENSG00000095139	A_32_P478273,A_23_P203103,A_24_P201531	ARCN1	nan	nan	nan	ENSP00000352385	22.25	ENSP00000352385	0.9922	0.9843	7	9	3346.12	4283.61	0.000111415	0.00014278	-0.493485	-0.107269	-0.267507	7.27024e-05	9.30434e-05	-10.72	ENSP00000352385 pep known chromosome NCBI36 11 117948349 117978852 1 gene ENSG00000095139 transcript ENST00000359415	clathrin adaptor complex--COPI vesicle coat--cytoplasm--endoplasmic reticulum--ER to Golgi vesicle-mediated transport--Golgi apparatus--intracellular protein transport--membrane--protein binding--protein complex assembly--protein transporter activity--transport--vesicle-mediated transport	ENSG00000095139	A_32_P478273,A_23_P203103,A_24_P201531	ARCN1
ENSG00000083520	A_24_P395317,A_23_P48416,A_23_P48419,A_24_P219024	KIAA1008	nan	nan	nan	ENSP00000366997	39.362	ENSP00000366997	1	1	23	25	6263.61	6833.34	0.000366079	0.000396611	-0.277389	-0.037808	-0.0426798	0.000136092	0.000148426	-4.96133	ENSP00000366997 pep novel chromosome NCBI36 13 72227543 72254007 -1 gene ENSG00000083520 transcript ENST00000377767	cytoplasm--exonuclease activity--exosome (RNase complex)--GDP-dissociation stimulator activity--hydrolase activity--nucleus--ribonuclease activity--RNA binding--rRNA processing	ENSG00000083520	A_24_P395317,A_23_P48416,A_23_P48419,A_24_P219024	KIAA1008
ENSG00000131153	A_23_P118246	GINS2	nan	nan	nan	ENSP00000253462	10.75	ENSP00000253462	0.9786	0.6713	2	2	1951.65	1343.72	3.18329e-05	3.17289e-05	0.00327348	0.162093	0.604351	4.24041e-05	2.91866e-05	10.599	ENSP00000253462 pep known-ccds chromosome NCBI36 16 84268782 84280089 -1 gene ENSG00000131153 transcript ENST00000253462 CCDS10953.1	DNA replication--nucleus--protein binding	ENSG00000131153	A_23_P118246	GINS2
ENSG00000082898	A_32_P92714,A_32_P9863,A_32_P92706,A_32_P9861,A_23_P40078	XPO1	XPO1	ENSG00000082898	NM_003400	ENSP00000374189	35.09	ENSP00000374189	1	1	34	43	10386.5	13184.2	0.00054116	0.000682172	-1.01159	-0.103585	-0.255585	0.000225672	0.000286372	-18.2021	ENSP00000374189 pep known-ccds chromosome NCBI36 2 61559459 61614536 -1 gene ENSG00000082898 transcript ENST00000389538 CCDS33205.1	cytoplasm--intracellular protein transport--mRNA transport--nuclear envelope--nuclear pore--nucleoplasm--nucleus--protein binding--protein export from nucleus--protein import into nucleus, docking--protein transporter activity--response to virus--RNA binding	ENSG00000082898	A_32_P92714,A_32_P9863,A_32_P92706,A_32_P9861,A_23_P40078	XPO1
ENSG00000122958	A_23_P75255,A_23_P75257,A_32_P127812	VPS26A	nan	nan	nan	ENSP00000263559	17.969	ENSP00000263559	0.9606	0.9862	1	2	573.05	1180.98	1.59165e-05	3.17289e-05	-0.574523	-0.314048	-0.936803	1.24509e-05	2.56517e-05	-14.5093	ENSP00000263559 pep known-ccds chromosome NCBI36 10 70553914 70602618 1 gene ENSG00000122958 transcript ENST00000263559 CCDS7286.1	cytoplasm--cytosol--endosome--membrane--protein binding--protein transport--protein transporter activity--retrograde transport, endosome to Golgi--retromer complex--vacuolar transport	ENSG00000122958	A_23_P75255,A_23_P75257,A_32_P127812	VPS26A
ENSG00000100401	A_23_P333420	RANGAP1	nan	nan	nan	ENSP00000348577	26.56	ENSP00000348577	1	1	19	22	7668.31	8911.78	0.000302413	0.000349018	-0.458116	-0.0652649	-0.131551	0.000166612	0.000193571	-9.63839	ENSP00000348577 pep known chromosome NCBI36 22 39971565 40008464 -1 gene ENSG00000100401 transcript ENST00000356244	cytoplasm--defense response--GTPase activator activity--nuclear pore--perinuclear region of cytoplasm--protein binding--Ran GTPase activator activity--signal transduction--soluble fraction	ENSG00000100401	A_23_P333420	RANGAP1
ENSG00000196943	A_23_P326840,A_32_P404441,A_23_P37359,A_23_P326844,A_23_P10060	C14orf21,CIDEB,A_23_P10060	nan	nan	nan	ENSP00000267425	19.53	ENSP00000267425	0.8773	0	2	0	963.053	0	3.18329e-05	0	1.41654	99999	99999	2.09246e-05	0	31.0379	ENSP00000267425 pep known-ccds chromosome NCBI36 14 23838908 23848170 1 gene ENSG00000196943 transcript ENST00000267425 CCDS9624.1	binding--RNA binding	ENSG00000196943	A_23_P326840,A_32_P404441,A_23_P37359,A_23_P326844,A_23_P10060	C14orf21,CIDEB,A_23_P10060
ENSG00000113163	A_24_P29277,A_23_P61748,nan	COL4A3BP	nan	nan	nan	ENSP00000369862	32.905	ENSP00000369862	1	0.997	5	2	1628.85	651.978	7.95824e-05	3.17289e-05	1.13826	0.397649	1.36679	3.53907e-05	1.41615e-05	20.4622	ENSP00000369862 pep known chromosome NCBI36 5 74702684 74843719 -1 gene ENSG00000113163 transcript ENST00000380494	--cellular_component--immune response--kinase activity--protein amino acid phosphorylation--protein binding--protein serine/threonine kinase activity--transferase activity	ENSG00000113163	A_24_P29277,A_23_P61748	COL4A3BP
ENSG00000167196	A_24_P13715,A_23_P65870	FBXO22	nan	nan	nan	ENSP00000368941	13.318	ENSP00000368941	0.9999	0.9998	4	5	3219.23	4038.44	6.36659e-05	7.93223e-05	-0.328435	-0.0984624	-0.239004	6.99454e-05	8.77182e-05	-9.60361	ENSP00000368941 pep known chromosome NCBI36 15 73983255 74013999 1 gene ENSG00000167196 transcript ENST00000379620	protein modification process--ubiquitin cycle--ubiquitin-dependent protein catabolic process--ubiquitin-protein ligase activity	ENSG00000167196	A_24_P13715,A_23_P65870	FBXO22
ENSG00000124571	A_23_P256855,nan,A_32_P122299	XPO5	nan	nan	nan	ENSP00000265351	40.48	ENSP00000265351	0	0.996	0	2	0	529.442	0	3.17289e-05	-1.41191	99999	99999	0	1.14999e-05	-23.0062	ENSP00000265351 pep known chromosome NCBI36 6 43598053 43651729 -1 gene ENSG00000124571 transcript ENST00000265351	--cytoplasm--nucleus--protein binding--protein export from nucleus--protein transport--protein transporter activity--RNA-mediated gene silencing--tRNA binding	ENSG00000124571	A_23_P256855,A_32_P122299	XPO5
ENSG00000163577	A_24_P385739,A_23_P121179,A_24_P380022	EIF5A2	nan	nan	nan	ENSP00000295822	5.62	ENSP00000295822	1	0	18	0	34332.9	0	0.000286496	0	4.24989	99999	99999	0.000745964	0	185.354	ENSP00000295822 pep known-ccds chromosome NCBI36 3 172088898 172109120 -1 gene ENSG00000163577 transcript ENST00000295822 CCDS3214.1	translational initiation--translation initiation factor activity	ENSG00000163577	A_24_P385739,A_23_P121179,A_24_P380022	EIF5A2
ENSG00000125877	A_23_P68529	ITPA	nan	nan	nan	ENSP00000369456	8.92	ENSP00000369456	1	1	24	32	28841.7	38597.1	0.000381995	0.000507663	-1.05703	-0.126535	-0.329866	0.000626654	0.000838361	-37.5403	ENSP00000369456 pep known-ccds chromosome NCBI36 20 3138006 3152511 1 gene ENSG00000125877 transcript ENST00000380113 CCDS13051.1	cytoplasm--hydrolase activity--nucleoside-triphosphate diphosphatase activity--nucleotide metabolic process	ENSG00000125877	A_23_P68529	ITPA
ENSG00000146386	nan,A_32_P160972	nan	nan	nan	nan	ENSP00000356632	2.659	ENSP00000356632	0.9719	0.9987	6	8	23508.7	32327.8	9.54988e-05	0.000126916	-0.528429	-0.138348	-0.368104	0.000510782	0.000702187	-37.2977	ENSP00000356632 pep known chromosome NCBI36 6 139391512 139406132 1 gene ENSG00000146386 transcript ENST00000367660		ENSG00000146386	A_32_P160972	nan
ENSG00000143761	A_24_P259490,A_32_P477215,A_23_P201086,A_23_P201083,A_24_P190894	ARF1	nan	nan	nan	ENSP00000272102	10.017	ENSP00000272102	0.5095	1	1	8	545.231	8592.55	1.59165e-05	0.000126916	-2.32851	-1.19754	-3.79646	1.18464e-05	0.000186637	-84.174	ENSP00000272102 pep known-ccds chromosome NCBI36 1 226336984 226353533 1 gene ENSG00000143761 transcript ENST00000272102 CCDS1565.1	cytosol--endomembrane system--ER to Golgi vesicle-mediated transport--Golgi apparatus--GTPase activity--GTP binding--intracellular--intracellular protein transport--nucleotide binding--plasma membrane--protein binding--protein transport--receptor signaling protein activity--sarcomere--small GTPase mediated signal transduction--vesicle-mediated transport	ENSG00000143761	A_24_P259490,A_32_P477215,A_23_P201086,A_23_P201083,A_24_P190894	ARF1
ENSG00000136928	A_23_P112275,A_32_P348116	GABBR2	nan	nan	nan	ENSP00000259455	30.07	ENSP00000259455	0.9687	0	3	0	1035.98	0	4.77494e-05	0	1.73491	99999	99999	2.25091e-05	0	32.1917	ENSP00000259455 pep known-ccds chromosome NCBI36 9 100090187 100511300 -1 gene ENSG00000136928 transcript ENST00000259455 CCDS6736.1	cell junction--cytoplasm--GABA-B receptor activity--gamma-aminobutyric acid signaling pathway--G-protein coupled receptor protein signaling pathway--integral to plasma membrane--membrane--metabotropic glutamate, GABA-B-like receptor activity--negative regulation of adenylate cyclase activity--neuron projection--postsynaptic membrane--protein binding--receptor activity--signal transduction--synaps…	ENSG00000136928	A_23_P112275,A_32_P348116	GABBR2
ENSG00000115310	A_23_P56933,A_23_P56930	RTN4	nan	nan	nan	ENSP00000337838	43.14	ENSP00000337838	0.9906	0.9907	4	4	984.583	988.307	6.36659e-05	6.34578e-05	0.00462948	-0.00163964	0.0743884	2.13924e-05	2.14668e-05	-0.0771281	ENSP00000337838 pep known chromosome NCBI36 2 55052833 55131238 -1 gene ENSG00000115310 transcript ENST00000337526	actin cytoskeleton--cell adhesion--electron transport--endoplasmic reticulum--heme binding--integral to endoplasmic reticulum membrane--integral to membrane--iron ion binding--membrane--monooxygenase activity--negative regulation of anti-apoptosis--negative regulation of axon extension--nuclear envelope--protein binding--regulation of apoptosis--structural molecule activity	ENSG00000115310	A_23_P56933,A_23_P56930	RTN4
ENSG00000074800	A_23_P137391,A_32_P229365,A_24_P105501	ENO1	ENO1	ENSG00000074800	NM_001428	ENSP00000234590	23.457	ENSP00000234590	1	1	1737	2075	793783	951734	0.0276469	0.0329187	-5.45667	-0.0788141	-0.175407	0.0172468	0.0206724	-120.501	ENSP00000234590 pep known-ccds chromosome NCBI36 1 8843648 8861336 -1 gene ENSG00000074800 transcript ENST00000234590 CCDS97.1	cytoplasm--glycolysis--lyase activity--magnesium ion binding--membrane--negative regulation of cell growth--negative regulation of transcription from RNA polymerase II promoter--nucleus--phosphopyruvate hydratase activity--phosphopyruvate hydratase complex--plasminogen activator activity--protein binding--transcription--transcription corepressor activity--transcription factor activity	ENSG00000074800	A_23_P137391,A_32_P229365,A_24_P105501	ENO1
ENSG00000178538	A_23_P83838,A_23_P158165,A_32_P101588	CA8	nan	nan	nan	ENSP00000314407	8.22	ENSP00000314407	0.944	0.253	6	3	7386.28	993.436	9.54988e-05	4.75934e-05	1.00495	0.871286	2.89984	0.000160484	2.15782e-05	69.853	ENSP00000314407 pep known-ccds chromosome NCBI36 8 61263977 61356508 -1 gene ENSG00000178538 transcript ENST00000317995 CCDS6174.1	carbonate dehydratase activity--cytoplasm--metal ion binding--one-carbon compound metabolic process--phosphoinositide-mediated signaling--protein binding--zinc ion binding	ENSG00000178538	A_23_P83838,A_23_P158165,A_32_P101588	CA8
ENSG00000137996	nan,A_23_P258621	RTCD1	nan	nan	nan	ENSP00000260563	14.08	ENSP00000260563	0.9998	0.9986	14	11	10656.5	8393.66	0.000222831	0.000174509	0.608245	0.103661	0.415222	0.000231537	0.000182317	16.417	ENSP00000260563 pep known chromosome NCBI36 1 100504351 100529915 1 gene ENSG00000137996 transcript ENST00000260563	6-phosphofructokinase activity--6-phosphofructokinase complex--assembly of spliceosomal tri-snRNP--catalytic activity--glycolysis--nucleoplasm--nucleus--RNA-3'-phosphate cyclase activity--RNA binding--RNA processing	ENSG00000137996	A_23_P258621	RTCD1
ENSG00000125450	A_23_P26777	NUP85	nan	nan	nan	ENSP00000245544	22.48	ENSP00000245544	0.9999	0.9744	3	2	1430.39	932.698	4.77494e-05	3.17289e-05	0.450883	0.185715	0.680809	3.10787e-05	2.02589e-05	10.2457	ENSP00000245544 pep known-ccds chromosome NCBI36 17 70713192 70743449 1 gene ENSG00000125450 transcript ENST00000245544 CCDS32730.1	cytokine and chemokine mediated signaling pathway--integral to membrane--outer membrane--plasma membrane--porin activity--protein binding	ENSG00000125450	A_23_P26777	NUP85
ENSG00000170027	A_24_P106681,A_23_P123022	YWHAG	nan	nan	nan	ENSP00000306330	10.82	ENSP00000306330	1	1	7	6	6934.98	5966.15	0.000111415	9.51867e-05	0.283266	0.065351	0.291221	0.000150679	0.000129589	8.54747	ENSP00000306330 pep known-ccds chromosome NCBI36 7 75794053 75826252 -1 gene ENSG00000170027 transcript ENST00000307630 CCDS5584.1	cytoplasm--insulin-like growth factor receptor binding--negative regulation of protein kinase activity--protein domain specific binding--protein kinase C binding--protein kinase C inhibitor activity--protein targeting--regulation of neuron differentiation--regulation of signal transduction--regulation of synaptic plasticity	ENSG00000170027	A_24_P106681,A_23_P123022	YWHAG
ENSG00000118939	A_23_P76690,A_32_P383632	UCHL3	nan	nan	nan	ENSP00000366813	10.23	ENSP00000366813	0.9841	0.9735	1	2	1031.19	2047.67	1.59165e-05	3.17289e-05	-0.574523	-0.297923	-0.884608	2.2405e-05	4.44771e-05	-18.3111	ENSP00000366813 pep known chromosome NCBI36 13 75021928 75078067 1 gene ENSG00000118939 transcript ENST00000377589	cysteine-type peptidase activity--cytoplasm--intracellular--ubiquitin cycle--ubiquitin-dependent protein catabolic process--ubiquitin thiolesterase activity	ENSG00000118939	A_23_P76690,A_32_P383632	UCHL3
ENSG00000131467	A_24_P344307,A_23_P164141,A_24_P352864	PSME3	PSME3	ENSG00000131467	NM_005789	ENSP00000293362	14.148	ENSP00000293362	1	1	59	42	44702.4	31939.2	0.000939072	0.000666307	1.7087	0.146007	0.552285	0.000971266	0.000693745	46.1639	ENSP00000293362 pep known-ccds chromosome NCBI36 17 38238949 38249301 1 gene ENSG00000131467 transcript ENST00000293362 CCDS11442.1	proteasome activator activity--proteasome activator complex	ENSG00000131467	A_24_P344307,A_23_P164141,A_24_P352864	PSME3
ENSG00000179295	A_24_P84719,A_23_P99027,A_23_P204099,A_23_P204090,A_32_P61757,A_23_P105436,A_32_P191311	PTPN11	nan	nan	nan	ENSP00000340944	24.248	ENSP00000340944	0.9999	1	6	11	2652.2	4880.75	9.54988e-05	0.000174509	-1.20601	-0.264881	-0.777659	5.76253e-05	0.000106014	-25.6647	ENSP00000340944 pep known-ccds chromosome NCBI36 12 111340919 111432099 1 gene ENSG00000179295 transcript ENST00000351677 CCDS9163.1	cytoplasm--dephosphorylation--hydrolase activity--intracellular signaling cascade--non-membrane spanning protein tyrosine phosphatase activity--phosphoric monoester hydrolase activity--protein amino acid dephosphorylation--protein binding--protein tyrosine phosphatase activity--sensory perception of sound	ENSG00000179295	A_24_P84719,A_23_P99027,A_23_P204099,A_23_P204090,A_32_P61757,A_23_P105436,A_32_P191311	PTPN11
ENSG00000164916	A_23_P146027,A_24_P115199,A_24_P101680	FOXK1	nan	nan	nan	ENSP00000328720	19.55	ENSP00000328720	1	0.8645	4	3	2193.25	1427.28	6.36659e-05	4.75934e-05	0.382306	0.186578	0.683603	4.76535e-05	3.10017e-05	12.7392	ENSP00000328720 pep known-ccds chromosome NCBI36 7 4688456 4777600 1 gene ENSG00000164916 transcript ENST00000328914 CCDS34591.1	cell differentiation--extracellular region--hormone activity--Mo-molybdopterin cofactor biosynthetic process--multicellular organismal development--negative regulation of transcription, DNA-dependent--nucleus--positive regulation of transcription, DNA-dependent--protein binding--regulation of transcription, DNA-dependent--regulation of transcription from RNA polymerase II promoter--sequence-speci…	ENSG00000164916	A_23_P146027,A_24_P115199,A_24_P101680	FOXK1
ENSG00000164508	A_23_P355439	HIST1H2AA	nan	nan	nan	ENSP00000297012	2.83	ENSP00000364310	0.8117	0	3	0	9223.69	0	4.77494e-05	0	1.73491	99999	99999	0.000200406	0	96.0594	ENSP00000297012 pep known-ccds chromosome NCBI36 6 25834339 25834734 -1 gene ENSG00000164508 transcript ENST00000297012 CCDS4562.1	chromosome--chromosome organization and biogenesis (sensu Eukaryota)--DNA binding--nucleosome--nucleosome assembly--nucleus	ENSG00000188486	A_23_P319432,A_24_P38895,A_23_P47370,A_32_P775491	H2AFX
ENSG00000177105	nan,A_23_P150718	RHOG	nan	nan	nan	ENSP00000339467	6.31	ENSP00000339467	0.9501	0	2	0	3228.08	0	3.18329e-05	0	1.41654	99999	99999	7.01377e-05	0	56.8258	ENSP00000339467 pep known-ccds chromosome NCBI36 11 3804788 3818760 -1 gene ENSG00000177105 transcript ENST00000351018 CCDS7748.1	GTPase activity--GTP binding--intracellular--intracellular protein transport--membrane--nucleocytoplasmic transport--nucleotide binding--positive regulation of cell proliferation--protein binding--protein transport--regulation of progression through cell cycle--Rho protein signal transduction--signal transduction--small GTPase mediated signal transduction	ENSG00000177105	A_23_P150718	RHOG
ENSG00000109805	A_32_P54242,A_23_P155815	HCAP-G	nan	nan	nan	ENSP00000251496	41.483	ENSP00000251496	0.9868	0.9956	3	4	764.988	1032.87	4.77494e-05	6.34578e-05	-0.373645	-0.13039	-0.342346	1.66212e-05	2.24347e-05	-6.31141	ENSP00000251496 pep known-ccds chromosome NCBI36 4 17421623 17455583 1 gene ENSG00000109805 transcript ENST00000251496 CCDS3424.1	cell cycle--cell division--cytoplasm--mitosis--mitotic chromosome condensation--molecular_function--nucleus--protein binding	ENSG00000109805	A_32_P54242,A_23_P155815	HCAP-G
ENSG00000141027	A_24_P204214,A_23_P141651,A_23_P141645,A_32_P139351	NCOR1	nan	nan	nan	ENSP00000268712	80.597	ENSP00000268712	0.9841	0.9877	2	2	261.773	263.698	3.18329e-05	3.17289e-05	0.00327348	-0.00318162	0.0693974	5.68764e-06	5.72772e-06	-0.0804991	ENSP00000268712 pep known-ccds chromosome NCBI36 17 15875984 16059570 -1 gene ENSG00000141027 transcript ENST00000268712 CCDS11175.1	chromatin modification--DNA binding--negative regulation of transcription, DNA-dependent--nucleus--protein binding--receptor activity--regulation of transcription--transcriptional repressor activity--transcription corepressor activity--transcription factor activity--transcription from RNA polymerase II promoter	ENSG00000141027	A_24_P204214,A_23_P141651,A_23_P141645,A_32_P139351	NCOR1
ENSG00000140575	A_23_P151985,A_32_P125103,A_24_P321919	IQGAP1	nan	nan	nan	ENSP00000268182	72.64	ENSP00000268182	1	1	26	44	3836.82	6516.99	0.000413828	0.000698036	-2.13832	-0.230075	-0.665002	8.33641e-05	0.000141554	-26.3258	ENSP00000268182 pep known-ccds chromosome NCBI36 15 88732477 88846479 1 gene ENSG00000140575 transcript ENST00000268182 CCDS10362.1	actin filament--calmodulin binding--cytoplasm--GTPase activator activity--GTPase inhibitor activity--intracellular--membrane--nucleus--protein binding--protein dimerization activity--Ras GTPase activator activity--regulation of small GTPase mediated signal transduction--regulation of transcription, DNA-dependent--sequence-specific DNA binding--signal transduction--small GTPase mediated signal tra…	ENSG00000140575	A_23_P151985,A_32_P125103,A_24_P321919	IQGAP1
ENSG00000163399	A_24_P938236,A_32_P125730,nan,A_32_P125736,A_23_P1072,A_23_P1075	ATP1A1	nan	nan	nan	ENSP00000295598	34.41	ENSP00000302397,ENSP00000295598	0.9993	0.9898	4	4	1245.22	1237.92	6.36659e-05	6.34578e-05	0.00462948	0.00255264	0.0879578	2.70553e-05	2.68886e-05	0.153985	ENSP00000295598 pep known-ccds chromosome NCBI36 1 116717359 116748917 1 gene ENSG00000163399 transcript ENST00000295598 CCDS887.1	4-nitrophenylphosphatase activity--ATPase activity, coupled to transmembrane movement of ions, phosphorylative mechanism--ATP binding--basolateral plasma membrane--blood pressure regulation--cardiac inotropy--catalytic activity--cation transport--hydrogen ion homeostasis--hydrolase activity--hydrolase activity, acting on acid anhydrides, catalyzing transmembrane movement of substances--integral t…	ENSG00000105409;ENSG00000163399	A_32_P508430,A_23_P27472;A_24_P938236,A_32_P125730,A_32_P125736,A_23_P1072,A_23_P1075	ATP1A3;ATP1A1
ENSG00000101898	A_23_P114282	MCTS1	nan	nan	nan	ENSP00000360365	8.04	ENSP00000360365	1	1	4	4	5333.08	5352.71	6.36659e-05	6.34578e-05	0.00462948	-0.0015958	0.0745303	0.000115874	0.000116265	-0.174291	ENSP00000360365 pep known chromosome NCBI36 X 119622204 119630195 1 gene ENSG00000101898 transcript ENST00000371315	positive regulation of cell proliferation--regulation of progression through cell cycle--RNA binding	ENSG00000101898	A_23_P114282	MCTS1
ENSG00000128311	A_23_P29248,A_32_P157415	TST	nan	nan	nan	ENSP00000249042	13.4	ENSP00000249042	0.4163	0.9912	2	8	666.048	6366.73	3.18329e-05	0.000126916	-1.89227	-0.980411	-3.09366	1.44715e-05	0.00013829	-67.9671	ENSP00000249042 pep known-ccds chromosome NCBI36 22 35736853 35745437 -1 gene ENSG00000128311 transcript ENST00000249042 CCDS13938.1	cyanate catabolic process--mitochondrial inner membrane--mitochondrial matrix--mitochondrion--sulfate transport--thiosulfate sulfurtransferase activity--transferase activity	ENSG00000128311	A_23_P29248,A_32_P157415	TST
ENSG00000172270	A_24_P134266,A_32_P887321,A_23_P142227,A_24_P202769,A_32_P101716,A_32_P232825	BSG	nan	nan	nan	ENSP00000333769	10.428	ENSP00000333769	0.5621	0.9999	1	3	577.812	3094.9	1.59165e-05	4.75934e-05	-0.996744	-0.72886	-2.27945	1.25543e-05	6.72237e-05	-41.5258	ENSP00000333769 pep known-ccds chromosome NCBI36 19 523537 534492 1 gene ENSG00000172270 transcript ENST00000333511 CCDS12033.1	ATP binding--cell surface receptor linked signal transduction--integral to membrane--mannose binding--membrane--protein amino acid phosphorylation--protein binding--signal transducer activity--sugar binding--vascular endothelial growth factor receptor activity	ENSG00000172270	A_24_P134266,A_32_P887321,A_23_P142227,A_24_P202769,A_32_P101716,A_32_P232825	BSG
ENSG00000138757	A_24_P380132,A_24_P128977,A_23_P41255	G3BP2	nan	nan	nan	ENSP00000352738	14.99	ENSP00000352738	1	1	16	17	11441.8	12201.6	0.000254664	0.000269696	-0.164697	-0.0279247	-0.0106902	0.000248599	0.000265029	-4.91911	ENSP00000352738 pep known-ccds chromosome NCBI36 4 76786991 76817629 -1 gene ENSG00000138757 transcript ENST00000359707 CCDS3571.1	cytoplasm--cytoplasmic sequestering of NF-kappaB--intracellular--mRNA transport--nucleic acid binding--nucleotide binding--protein binding--Ras protein signal transduction--receptor signaling complex scaffold activity--RNA binding--transport	ENSG00000138757	A_24_P380132,A_24_P128977,A_23_P41255	G3BP2
ENSG00000166181	A_23_P203255,A_32_P209275,A_24_P312692,A_24_P552987	nan	nan	nan	nan	ENSP00000299229	21.359	ENSP00000299229	1	1	22	19	11041.2	9570.68	0.000350162	0.000301425	0.47908	0.0620733	0.280612	0.000239896	0.000207883	10.2655	ENSP00000299229 pep known chromosome NCBI36 11 43290109 43322655 1 gene ENSG00000166181 transcript ENST00000299229	--anti-apoptosis--apoptosis--cytoplasm--fibroblast growth factor binding--nucleus--spliceosome	ENSG00000166181	A_23_P203255,A_32_P209275,A_24_P312692,A_24_P552987	nan
ENSG00000117906	A_32_P175539,A_23_P26207	RCN2	nan	nan	nan	ENSP00000319739	12.36	ENSP00000319739	0.9898	0.7463	2	1	1716.85	649.628	3.18329e-05	1.58645e-05	0.580193	0.422068	1.44583	3.73027e-05	1.41104e-05	21.946	ENSP00000319739 pep known-ccds chromosome NCBI36 15 75011174 75029349 1 gene ENSG00000117906 transcript ENST00000320963 CCDS10291.1	calcium ion binding--ciliary or flagellar motility--endoplasmic reticulum--flagellin-based flagellum--protein binding	ENSG00000117906	A_32_P175539,A_23_P26207	RCN2
ENSG00000150867	A_23_P104346,nan,A_23_P104344	PIP5K2A	nan	nan	nan	ENSP00000365757	17.209	ENSP00000365757	0.9795	0.9834	16	9	9762.09	5533.34	0.000254664	0.00014278	1.40833	0.246556	0.877738	0.000212105	0.000120188	34.2141	ENSP00000365757 pep known-ccds chromosome NCBI36 10 22863784 23043490 -1 gene ENSG00000150867 transcript ENST00000376573 CCDS7141.1	1-phosphatidylinositol-4-phosphate 5-kinase activity--cellular_component--glycerophospholipid metabolic process--kinase activity--phosphatidylinositol metabolic process--phosphatidylinositol phosphate kinase activity--phosphorylation--transferase activity	ENSG00000150867	A_23_P104346,A_23_P104344	PIP5K2A
ENSG00000099964	A_32_P49334,A_23_P91619	MIF	nan	nan	nan	ENSP00000215754	2.2	ENSP00000215754	1	1	58	65	282605	317878	0.000923155	0.00103119	-0.613317	-0.0510812	-0.0856419	0.00614026	0.00690457	-45.551	ENSP00000215754 pep known-ccds chromosome NCBI36 22 22369647 22567417 1 gene ENSG00000099964 transcript ENST00000215754 CCDS13819.1	cell proliferation--cell surface receptor linked signal transduction--cytokine activity--extracellular region--extracellular space--inflammatory response--isomerase activity--negative regulation of apoptosis--phenylpyruvate tautomerase activity--prostaglandin biosynthetic process--protein binding--regulation of macrophage activation	ENSG00000099964	A_32_P49334,A_23_P91619	MIF
ENSG00000168092	A_23_P255503	PAFAH1B2	nan	nan	nan	ENSP00000304006	5.2	ENSP00000304006	1	1	19	22	39167.4	45518.6	0.000302413	0.000349018	-0.458116	-0.0652649	-0.131551	0.000851004	0.000988701	-21.791	ENSP00000304006 pep known-ccds chromosome NCBI36 11 116528374 116543625 1 gene ENSG00000168092 transcript ENST00000304808 CCDS8380.1	1-alkyl-2-acetylglycerophosphocholine esterase activity--cytoplasm--hydrolase activity, acting on ester bonds--lipid catabolic process--lipid metabolic process--protein binding--spermatogenesis	ENSG00000168092	A_23_P255503	PAFAH1B2
ENSG00000118873	A_24_P127928,A_24_P268210,A_23_P201664	RAB3GAP2	nan	nan	nan	ENSP00000237724	51.03	ENSP00000237724	0	1	0	4	0	843.343	0	6.34578e-05	-1.99676	99999	99999	0	1.83181e-05	-29.0361	ENSP00000237724 pep known chromosome NCBI36 1 218390350 218512375 -1 gene ENSG00000118873 transcript ENST00000237724	cytoplasm--GTPase activator activity--intracellular protein transport--protein binding--protein heterodimerization activity--regulation of GTPase activity--soluble fraction	ENSG00000118873	A_24_P127928,A_24_P268210,A_23_P201664	RAB3GAP2
ENSG00000119979	A_23_P104351,A_24_P98555	FAM45B	nan	nan	nan	ENSP00000354688	17.01	ENSP00000354688	0.5456	0	1	0	343.83	0	1.59165e-05	0	1.00164	99999	99999	7.47053e-06	0	18.5455	ENSP00000354688 pep known-ccds chromosome NCBI36 10 120853601 120887205 1 gene ENSG00000119979 transcript ENST00000361432 CCDS7609.1		ENSG00000119979	A_23_P104351,A_24_P98555	FAM45B
ENSG00000151500	A_23_P24633	THYN1	nan	nan	nan	ENSP00000341657	13.28	ENSP00000341657	0.9458	0.5244	1	2	763.441	849.698	1.59165e-05	3.17289e-05	-0.574523	-0.0464892	-0.0707787	1.65876e-05	1.84561e-05	-2.14157	ENSP00000341657 pep known-ccds chromosome NCBI36 11 133623383 133628470 -1 gene ENSG00000151500 transcript ENST00000341541 CCDS8496.1	--nucleus	ENSG00000151500	A_23_P24633	THYN1
ENSG00000115042	A_23_P5731,A_23_P5733	FAHD2A	nan	nan	nan	ENSP00000233379	10.75	ENSP00000272610	0.9906	0.713	2	2	1975.58	1427.19	3.18329e-05	3.17289e-05	0.00327348	0.141213	0.536768	4.29241e-05	3.09997e-05	9.40998	ENSP00000233379 pep known-ccds chromosome NCBI36 2 95432175 95442606 1 gene ENSG00000115042 transcript ENST00000233379 CCDS2014.1	calcium ion binding--catalytic activity--hydrolase activity--magnesium ion binding--metabolic process	ENSG00000144199	A_23_P165479	DKFZp434N062
ENSG00000139746	A_23_P218090,A_23_P218096	RBM26	nan	nan	nan	ENSP00000327080	27.259	ENSP00000327080	0.9885	0	1	0	388.724	0	1.59165e-05	0	1.00164	99999	99999	8.44594e-06	0	19.7191	ENSP00000327080 pep known chromosome NCBI36 13 78792090 78878351 -1 gene ENSG00000139746 transcript ENST00000327303	G-protein coupled receptor protein signaling pathway--integral to membrane--metal ion binding--nucleic acid binding--nucleotide binding--rhodopsin-like receptor activity--RNA binding--zinc ion binding	ENSG00000139746	A_23_P218090,A_23_P218096	RBM26
ENSG00000136810	A_24_P175519,A_23_P60248	TXN	nan	nan	nan	ENSP00000363641	4.85	ENSP00000363641	1	1	39	51	86198	113135	0.000620742	0.000809087	-1.24983	-0.118101	-0.30257	0.00187286	0.00245739	-60.3323	ENSP00000363641 pep known-ccds chromosome NCBI36 9 112045912 112058741 -1 gene ENSG00000136810 transcript ENST00000374517 CCDS35103.1	cell-cell signaling--cell motility--cell proliferation--cell redox homeostasis--cytoplasm--electron transport--mitochondrion--protein binding--signal transduction--thiol-disulfide exchange intermediate activity--transport	ENSG00000136810	A_24_P175519,A_23_P60248	TXN
ENSG00000188529	A_23_P311201,A_24_P733083,A_32_P314890,A_23_P352291,A_23_P45737,A_32_P45493,A_23_P200080,A_24_P4795	FUSIP1	nan	nan	nan	ENSP00000344149	6.75	ENSP00000344149	0.9896	0.9898	36	31	56576	48907.5	0.000572993	0.000491798	0.624411	0.0632572	0.284444	0.00122925	0.00106231	23.6741	ENSP00000344149 pep novel chromosome NCBI36 1 24168160 24179408 -1 gene ENSG00000188529 transcript ENST00000343255	assembly of spliceosomal tri-snRNP--cytoplasm--cytoplasmic transport--mRNA export from nucleus--mRNA splice site selection--negative regulation of nuclear mRNA splicing, via spliceosome--nuclear mRNA splicing, via spliceosome--nucleic acid binding--nucleoplasm--nucleotide binding--nucleus--regulation of transcription--RNA splicing--RNA splicing factor activity, transesterification mechanism--RS d…	ENSG00000188529	A_23_P311201,A_24_P733083,A_32_P314890,A_23_P352291,A_23_P45737,A_32_P45493,A_23_P200080,A_24_P4795	FUSIP1
ENSG00000112339	nan,A_23_P429092,A_23_P254379,A_24_P29594	HBS1L	nan	nan	nan	ENSP00000356811	29.8	ENSP00000356811	0.9606	0.9673	4	7	1382.17	2444.63	6.36659e-05	0.000111051	-0.899146	-0.247652	-0.721896	3.00309e-05	5.30993e-05	-17.166	ENSP00000356811 pep known-ccds chromosome NCBI36 6 135323209 135417715 -1 gene ENSG00000112339 transcript ENST00000367837 CCDS5173.1	--GTPase activity--GTP binding--nucleotide binding--signal transduction--translation--translational termination--translation elongation factor activity--translation release factor activity	ENSG00000112339	A_23_P429092,A_23_P254379,A_24_P29594	HBS1L
ENSG00000117984	A_32_P219019,A_32_P219011,A_23_P52556	CTSD	CTSD	ENSG00000117984	NM_001909	ENSP00000236671	16.718	ENSP00000236671	1	1	22	22	14106.3	14158.2	0.000350162	0.000349018	0.0108586	-0.0015958	0.0745303	0.000306492	0.000307528	-0.283487	ENSP00000236671 pep known-ccds chromosome NCBI36 11 1730561 1741798 -1 gene ENSG00000117984 transcript ENST00000236671 CCDS7725.1	aspartic-type endopeptidase activity--cathepsin D activity--extracellular region--lysosome--mitochondrion--nutrient reservoir activity--pepsin A activity--peptidase activity--proteolysis	ENSG00000117984	A_32_P219019,A_32_P219011,A_23_P52556	CTSD
ENSG00000105355	A_23_P101707	M6PRBP1	nan	nan	nan	ENSP00000221957	17.6	ENSP00000221957	1	1	26	21	15835.6	12837.4	0.000413828	0.000333154	0.740685	0.0911583	0.374753	0.000344066	0.000278838	17.7347	ENSP00000221957 pep known-ccds chromosome NCBI36 19 4789346 4818676 -1 gene ENSG00000105355 transcript ENST00000221957 CCDS12137.1	cytoplasm--endosome--Golgi apparatus--membrane--vesicle-mediated transport	ENSG00000105355	A_23_P101707	M6PRBP1
ENSG00000121892	nan,A_24_P52004,A_23_P144294	SCC-112	nan	nan	nan	ENSP00000303427	53.937	ENSP00000303427	0.9992	1	5	6	992.91	1196.84	7.95824e-05	9.51867e-05	-0.296096	-0.0811246	-0.182885	2.15733e-05	2.59962e-05	-4.35085	ENSP00000303427 pep known chromosome NCBI36 4 39500879 39655887 -1 gene ENSG00000121892 transcript ENST00000303538	--cell cycle--cell division--mitosis--nucleus	ENSG00000121892	A_24_P52004,A_23_P144294	SCC-112
ENSG00000154832	A_23_P141779	CXXC1	nan	nan	nan	ENSP00000285106	16.52	ENSP00000285106	0.923	0	2	0	1197.83	0	3.18329e-05	0	1.41654	99999	99999	2.60257e-05	0	34.6152	ENSP00000285106 pep known-ccds chromosome NCBI36 18 46062717 46068690 -1 gene ENSG00000154832 transcript ENST00000285106 CCDS11945.1	DNA binding--metal ion binding--nuclear matrix--nuclear speck--nucleus--protein binding--regulation of transcription, DNA-dependent--transcription--transcriptional activator activity--unmethylated CpG binding--zinc ion binding	ENSG00000154832	A_23_P141779	CXXC1
ENSG00000084463	A_23_P105519	WBP11	WBP11	ENSG00000084463	NM_016312	ENSP00000261167	24.94	ENSP00000261167	0.9998	1	5	8	2148.63	3451.15	7.95824e-05	0.000126916	-0.826193	-0.205803	-0.586438	4.6684e-05	7.49617e-05	-17.3952	ENSP00000261167 pep known-ccds chromosome NCBI36 12 14830681 14847668 -1 gene ENSG00000084463 transcript ENST00000261167 CCDS8666.1	actin cytoskeleton--cell adhesion--cytoplasm--flagellar hook--flagellum biogenesis--G-protein coupled receptor protein signaling pathway--histamine receptor activity--integral to membrane--motor activity--mRNA processing--nucleus--protein binding--protein folding--rhodopsin-like receptor activity--RNA splicing--rRNA processing--single-stranded DNA binding--structural molecule activity	ENSG00000084463	A_23_P105519	WBP11
ENSG00000179222	nan,A_23_P124242,A_24_P391526,A_23_P135634	MAGED1	nan	nan	nan	ENSP00000364847	20.15	ENSP00000364847	0.9466	0.9647	4	2	2014.31	1030.19	6.36659e-05	3.17289e-05	0.820526	0.291208	1.02227	4.37656e-05	2.23765e-05	17.8443	ENSP00000364847 pep known-ccds chromosome NCBI36 X 51653438 51662188 1 gene ENSG00000179222 transcript ENST00000375695 CCDS35279.1	--cytoplasm--membrane--negative regulation of epithelial cell proliferation--nutrient reservoir activity--protein binding--protein complex--regulation of apoptosis--regulation of transcription, DNA-dependent--regulation of transcription from RNA polymerase II promoter--transcription coactivator activity	ENSG00000179222	A_23_P124242,A_24_P391526,A_23_P135634	MAGED1
ENSG00000100284	A_23_P103084,A_23_P103082	TOM1	nan	nan	nan	ENSP00000338422	16.86	ENSP00000338422	0.9906	1	2	7	1259.64	4466.94	3.18329e-05	0.000111051	-1.66182	-0.549766	-1.69976	2.73686e-05	9.70256e-05	-42.373	ENSP00000338422 pep known-ccds chromosome NCBI36 22 34025845 34073965 1 gene ENSG00000100284 transcript ENST00000337040 CCDS13913.1	cytoplasm--cytosol--early endosome--endocytosis--endosome transport--intracellular--intracellular protein transport--membrane--protein binding	ENSG00000100284	A_23_P103084,A_23_P103082	TOM1
ENSG00000118705	A_24_P624182,A_32_P63643,A_32_P63647,A_32_P172779,A_23_P120390,A_23_P108994	RPN2	nan	nan	nan	ENSP00000345904	21.09	ENSP00000345904	1	0.9942	7	3	3557.92	1521.56	0.000111415	4.75934e-05	1.27014	0.368907	1.27376	7.73042e-05	3.30494e-05	28.5838	ENSP00000345904 pep known chromosome NCBI36 20 35240888 35303434 1 gene ENSG00000118705 transcript ENST00000338768	dolichyl-diphosphooligosaccharide-protein glycotransferase activity--endoplasmic reticulum--endoplasmic reticulum membrane--integral to membrane--membrane--oligosaccharyl transferase complex--protein amino acid N-linked glycosylation via asparagine--protein binding--protein modification process--transferase activity	ENSG00000118705	A_24_P624182,A_32_P63643,A_32_P63647,A_32_P172779,A_23_P120390,A_23_P108994	RPN2
ENSG00000170144	A_23_P17163,A_24_P706314,A_32_P77502,A_23_P86660,A_32_P159348,A_24_P488588,A_32_P11158,A_32_P159347,A_32_P70050,A_24_P706312	HNRPA3	HNRPA3	ENSG00000170144	NM_194247	ENSP00000302894	14.06	ENSP00000302894	1	1	14	16	10673.7	12243.5	0.000222831	0.000253831	-0.356227	-0.0595877	-0.113176	0.000231912	0.000265938	-10.3475	ENSP00000302894 pep known-ccds chromosome NCBI36 2 177785774 177792273 1 gene ENSG00000170144 transcript ENST00000306311 CCDS2273.1	immune response--membrane--mRNA processing--nucleic acid binding--nucleotide binding--nucleus--ribonucleoprotein complex--RNA binding--RNA splicing--spliceosome--tumor necrosis factor receptor binding	ENSG00000170144	A_23_P17163,A_24_P706314,A_32_P77502,A_23_P86660,A_32_P159348,A_24_P488588,A_32_P11158,A_32_P159347,A_32_P70050,A_24_P706312	HNRPA3
ENSG00000090621	A_32_P702090,A_23_P51718	PABPC4	PABPC4	ENSG00000090621	NM_003819	ENSP00000361949	27.06	ENSP00000361949	1	1	71	80	28125.8	31807.7	0.00113007	0.00126916	-0.712726	-0.0534274	-0.0932363	0.0006111	0.000690889	-15.0075	ENSP00000361949 pep known chromosome NCBI36 1 39799101 39815049 -1 gene ENSG00000090621 transcript ENST00000372858	blood coagulation--cytoplasm--nucleic acid binding--nucleotide binding--poly(A) binding--poly(rC) binding--poly(U) binding--protein binding--RNA binding--RNA catabolic process--RNA processing--translation	ENSG00000090621	A_32_P702090,A_23_P51718	PABPC4
ENSG00000008018	A_24_P233570,A_23_P156526,A_23_P156531	PSMB1	PSMB1	ENSG00000008018	NM_002793	ENSP00000262193	10.24	ENSP00000262193	1	1	38	25	39779.4	26267	0.000604826	0.000396611	1.65125	0.180248	0.663114	0.000864301	0.00057054	52.6362	ENSP00000262193 pep known-ccds chromosome NCBI36 6 170686133 170704325 -1 gene ENSG00000008018 transcript ENST00000262193 CCDS34577.1	cytoplasm--cytosol--endopeptidase activity--nucleus--proteasome core complex (sensu Eukaryota)--protein binding--threonine endopeptidase activity--ubiquitin-dependent protein catabolic process	ENSG00000008018	A_24_P233570,A_23_P156526,A_23_P156531	PSMB1
ENSG00000122729	A_23_P9416,A_23_P9415	ACO1	nan	nan	nan	ENSP00000309477	31.44	ENSP00000309477	1	1	10	12	3409.51	4106.47	0.000159165	0.000190373	-0.418762	-0.080777	-0.18176	7.40796e-05	8.91958e-05	-8.02649	ENSP00000309477 pep known-ccds chromosome NCBI36 9 32374618 32440834 1 gene ENSG00000122729 transcript ENST00000309951 CCDS6525.1	4 iron, 4 sulfur cluster binding--aconitate hydratase activity--cytoplasm--iron ion binding--lyase activity--metabolic process--metal ion binding--RNA binding--tricarboxylic acid cycle	ENSG00000122729	A_23_P9416,A_23_P9415	ACO1
ENSG00000160803	A_23_P201051,A_23_P201059	UBQLN4	nan	nan	nan	ENSP00000357292	13.229	ENSP00000357292	1	1	19	7	15395.7	5693	0.000302413	0.000111051	2.36199	0.43206	1.47817	0.000334509	0.000123656	66.8439	ENSP00000357292 pep known-ccds chromosome NCBI36 1 154271716 154290209 -1 gene ENSG00000160803 transcript ENST00000368309 CCDS1127.1	biological_process--cytoplasm--cytosol--endoplasmic reticulum--endoplasmic reticulum membrane--identical protein binding--molecular_function--nucleus--oxidoreductase activity--protein modification process	ENSG00000160803	A_23_P201051,A_23_P201059	UBQLN4
ENSG00000067057	nan,A_23_P46928	PFKP	nan	nan	nan	ENSP00000370517	25.907	ENSP00000370517	0.9347	1	1	6	386.749	2491.75	1.59165e-05	9.51867e-05	-1.88555	-0.809075	-2.53908	8.40304e-06	5.41228e-05	-39.2271	ENSP00000370517 pep known-ccds chromosome NCBI36 10 3099712 3168985 1 gene ENSG00000067057 transcript ENST00000381125 CCDS7059.1	6-phosphofructokinase activity--6-phosphofructokinase complex--ATP binding--cytoplasm--glycolysis--kinase activity--magnesium ion binding--nucleotide binding--protein binding--transferase activity	ENSG00000067057	A_23_P46928	PFKP
ENSG00000169696	A_32_P892501,A_23_P32320,A_24_P928947,A_32_P341686	ASPSCR1	nan	nan	nan	ENSP00000306625	25.78	ENSP00000306625	0.8004	0	1	0	332.812	0	1.59165e-05	0	1.00164	99999	99999	7.23112e-06	0	18.2459	ENSP00000306625 pep known chromosome NCBI36 17 77528715 77568569 1 gene ENSG00000169696 transcript ENST00000306729	--biological_process--cellular_component--membrane--molecular_function	ENSG00000169696	A_32_P892501,A_23_P32320,A_24_P928947,A_32_P341686	ASPSCR1
ENSG00000168477	A_24_P15834,nan,A_32_P348778,A_24_P213884,A_24_P33217	nan	nan	nan	nan	ENSP00000364396	141.79	ENSP00000372644,ENSP00000364396	0.6662	0.2618	1	1	50.3655	19.8652	1.59165e-05	1.58645e-05	0.00231468	0.404039	1.38747	1.09431e-06	4.31489e-07	3.64075	ENSP00000364396 pep known chromosome NCBI36 6 32084175 32185131 -1 gene ENSG00000168477 transcript ENST00000375247	--actin cytoskeleton organization and biogenesis--cell adhesion--cell-cell adhesion--cell-matrix adhesion--collagen binding--collagen fibril organization--collagen metabolic process--elastic fiber assembly--extracellular region--fatty acid metabolic process--fibrillar collagen--fibril organization and biogenesis--heparin binding--integrin binding--intracellular--lipid metabolic process--proteinac…	ENSG00000206258;ENSG00000168477	A_24_P15834,A_24_P307135,A_32_P348778,A_24_P213884,A_24_P33217,A_23_P156708;A_24_P15834,A_32_P348778,A_24_P213884,A_24_P33217	TNXB;nan
ENSG00000111642	A_23_P53541	CHD4	nan	nan	nan	ENSP00000312419	78.356	ENSP00000312419	0.5416	0.2058	2	1	148.187	28.2581	3.18329e-05	1.58645e-05	0.580193	0.719667	2.40909	3.21972e-06	6.13789e-07	9.0306	ENSP00000312419 pep known chromosome NCBI36 12 6549510 6586812 -1 gene ENSG00000111642 transcript ENST00000309577	ATP binding--ATP-dependent DNA helicase activity--ATP-dependent helicase activity--chromatin--chromatin assembly or disassembly--chromatin binding--chromatin modification--chromosome organization and biogenesis (sensu Eukaryota)--DNA binding--helicase activity--hydrolase activity--intracellular signaling cascade--metal ion binding--nucleic acid binding--nucleotide binding--nucleus--protein bindin…	ENSG00000111642	A_23_P53541	CHD4
ENSG00000156110	A_23_P112596,A_23_P113943,A_32_P223064,A_23_P125333	ADK	nan	nan	nan	ENSP00000286621	13.898	ENSP00000286621	0.9915	0.6681	3	3	2294.22	1551.6	4.77494e-05	4.75934e-05	0.00400921	0.169855	0.629477	4.98475e-05	3.3702e-05	11.9846	ENSP00000286621 pep known-ccds chromosome NCBI36 10 75580971 76139066 1 gene ENSG00000156110 transcript ENST00000286621 CCDS7343.1	adenosine kinase activity--kinase activity--magnesium ion binding--purine ribonucleoside salvage--ribonucleoside monophosphate biosynthetic process--transferase activity	ENSG00000156110	A_23_P112596,A_23_P113943,A_32_P223064,A_23_P125333	ADK
ENSG00000065559	A_32_P6344,A_23_P152687	MAP2K4	nan	nan	nan	ENSP00000262445	16.79	ENSP00000262445	0.9831	0.9889	3	4	1882.97	2534.73	4.77494e-05	6.34578e-05	-0.373645	-0.129089	-0.338135	4.09119e-05	5.50564e-05	-9.79619	ENSP00000262445 pep known-ccds chromosome NCBI36 17 11864866 11987865 1 gene ENSG00000065559 transcript ENST00000353533 CCDS11162.1	ATP binding--JNK cascade--nucleotide binding--protein amino acid phosphorylation--protein binding--protein kinase activity--protein serine/threonine kinase activity--protein-tyrosine kinase activity--signal transduction--transferase activity	ENSG00000065559	A_32_P6344,A_23_P152687	MAP2K4
ENSG00000149925	A_23_P88963,A_24_P921584,A_23_P88961	ALDOA	ALDOA	ENSG00000149925	NM_184041	ENSP00000336927	14.36	ENSP00000336927	1	1	614	644	458340	482505	0.00977271	0.0102167	-0.791742	-0.0223133	0.00747273	0.00995853	0.0104804	-24.893	ENSP00000336927 pep known-ccds chromosome NCBI36 16 29971973 29989235 1 gene ENSG00000149925 transcript ENST00000338110 CCDS10668.1	fructose-bisphosphate aldolase activity--fructose metabolic process--glycolysis--lyase activity--metabolic process--striated muscle contraction	ENSG00000149925	A_23_P88963,A_24_P921584,A_23_P88961	ALDOA
ENSG00000130520	A_23_P153757,A_24_P224776	LSM4	nan	nan	nan	ENSP00000252816	4.71	ENSP00000252816	1	1	37	33	84208.3	75381.2	0.000588909	0.000523527	0.491923	0.048092	0.235358	0.00182963	0.00163734	22.1758	ENSP00000252816 pep known-ccds chromosome NCBI36 19 18278720 18294958 -1 gene ENSG00000130520 transcript ENST00000252816 CCDS12374.1	mRNA metabolic process--mRNA processing--nucleus--protein binding--ribonucleoprotein complex--RNA binding--RNA splicing--snRNP U6	ENSG00000130520	A_23_P153757,A_24_P224776	LSM4
ENSG00000087842	A_23_P137035,A_32_P332529	PIR	nan	nan	nan	ENSP00000369785	12.25	ENSP00000369785	0	0.939	0	6	0	4948.24	0	9.51867e-05	-2.44554	99999	99999	0	0.00010748	-70.335	ENSP00000369785 pep known-ccds chromosome NCBI36 X 15312842 15421385 -1 gene ENSG00000087842 transcript ENST00000380420 CCDS14167.1	iron ion binding--metal ion binding--nucleus--transcription cofactor activity--transcription from RNA polymerase II promoter	ENSG00000087842	A_23_P137035,A_32_P332529	PIR
ENSG00000141551	A_23_P207896,nan	CSNK1D	nan	nan	nan	ENSP00000324464	14.548	ENSP00000324464	0.9975	0	2	0	1469.99	0	3.18329e-05	0	1.41654	99999	99999	3.1939e-05	0	38.3465	ENSP00000324464 pep known-ccds chromosome NCBI36 17 77795946 77824546 -1 gene ENSG00000141551 transcript ENST00000314028 CCDS11805.1	ATP binding--casein kinase I activity--cytoplasm--DNA repair--nucleotide binding--protein amino acid phosphorylation--protein binding--protein kinase activity--protein serine/threonine kinase activity--protein-tyrosine kinase activity--signal transduction--transferase activity--Wnt receptor signaling pathway	ENSG00000141551	A_23_P207896	CSNK1D
ENSG00000065548	A_23_P56380	LEREPO4	nan	nan	nan	ENSP00000338788	16.77	ENSP00000338788	1	1	47	37	30042.7	23737.7	0.000748074	0.000586985	1.10646	0.1023	0.410817	0.000652749	0.000515602	27.2308	ENSP00000338788 pep known chromosome NCBI36 2 187059130 187082323 1 gene ENSG00000065548 transcript ENST00000337859	cytokine and chemokine mediated signaling pathway--nucleic acid binding--zinc ion binding	ENSG00000065548	A_23_P56380	LEREPO4
ENSG00000171989	A_23_P54357,A_23_P54362	LDHAL6B	nan	nan	nan	ENSP00000302393	15.39	ENSP00000368374	0.9449	0.9675	34	44	22376.9	29760.1	0.00054116	0.000698036	-1.11817	-0.123835	-0.321128	0.000486192	0.000646414	-32.3096	ENSP00000302393 pep known-ccds chromosome NCBI36 15 57286314 57287997 1 gene ENSG00000171989 transcript ENST00000307144 CCDS10171.1	anaerobic glycolysis--cellular carbohydrate metabolic process--cytoplasm--glycolysis--GTP binding--L-lactate dehydrogenase activity--oxidoreductase activity--oxidoreductase activity, acting on the CH-OH group of donors, NAD or NADP as acceptor--small GTPase mediated signal transduction--tricarboxylic acid cycle intermediate metabolic process	ENSG00000178001	A_24_P75808	nan
ENSG00000106415	A_23_P336198,A_23_P82402	GLCCI1	nan	nan	nan	ENSP00000223145	16.11	ENSP00000223145	0	0.9983	0	2	0	1333.42	0	3.17289e-05	-1.41191	99999	99999	0	2.89629e-05	-36.5107	ENSP00000223145 pep known-ccds chromosome NCBI36 7 7974948 8093493 1 gene ENSG00000106415 transcript ENST00000223145 CCDS34601.1	cytoplasm--protein binding	ENSG00000106415	A_23_P336198,A_23_P82402	GLCCI1
ENSG00000108091	A_32_P184279,A_23_P127117,nan,A_32_P235721,A_32_P110917	CCDC6	nan	nan	nan	ENSP00000263102	15.48	ENSP00000263102	1	0.9999	8	6	5539.79	4169.72	0.000127332	9.51867e-05	0.540677	0.123386	0.479067	0.000120365	9.05696e-05	13.9198	ENSP00000263102 pep known-ccds chromosome NCBI36 10 61218527 61336314 -1 gene ENSG00000108091 transcript ENST00000263102 CCDS7257.1	--biological_process--cellular_component--cytoplasm--cytoskeleton--protein binding--structural constituent of cytoskeleton	ENSG00000108091	A_32_P184279,A_23_P127117,A_32_P235721,A_32_P110917	CCDC6
ENSG00000197111	A_23_P204052,A_32_P214946,A_32_P214943,A_23_P204059	PCBP2	PCBP2	ENSG00000197111	NM_005016	ENSP00000352438	9.11	ENSP00000352438	1	1	94	70	110607	82670.3	0.00149615	0.00111051	1.89628	0.126434	0.488932	0.00240321	0.00179567	63.6794	ENSP00000352438 pep known chromosome NCBI36 12 52132180 52159883 1 gene ENSG00000197111 transcript ENST00000359462	cytoplasm--DNA binding--mRNA metabolic process--nucleus--protein binding--ribonucleoprotein complex--RNA binding	ENSG00000197111	A_23_P204052,A_32_P214946,A_32_P214943,A_23_P204059	PCBP2
ENSG00000146802	A_24_P414952,A_23_P8693	FLJ13576	nan	nan	nan	ENSP00000323068	16.15	ENSP00000323068	0.6038	0	3	0	1202.31	0	4.77494e-05	0	1.73491	99999	99999	2.6123e-05	0	34.6798	ENSP00000323068 pep known-ccds chromosome NCBI36 7 112193032 112217684 -1 gene ENSG00000146802 transcript ENST00000312814 CCDS5757.1	integral to membrane--membrane--transport vesicle	ENSG00000146802	A_24_P414952,A_23_P8693	FLJ13576
ENSG00000184640	A_24_P147910,A_23_P106973	9-Sep	nan	nan	nan	ENSP00000329161	27.827	ENSP00000329161	0	0.6387	0	3	0	740.835	0	4.75934e-05	-1.72924	99999	99999	0	1.60915e-05	-27.2143	ENSP00000329161 pep known chromosome NCBI36 17 72909732 73008269 1 gene ENSG00000184640 transcript ENST00000329047	carbohydrate metabolic process--cell cycle--cell division--cytoplasm--G-protein coupled receptor protein signaling pathway--GTPase activity--GTP binding--guanyl nucleotide binding--membrane--microtubule--negative regulation of progression through cell cycle--nucleotide binding--perinuclear region of cytoplasm--protein binding--protein heterooligomerization--signal transducer activity--small GTPas…	ENSG00000184640	A_24_P147910,A_23_P106973	9-Sep
ENSG00000143321	A_24_P376707,A_32_P732211,A_23_P149239	HDGF	nan	nan	nan	ENSP00000357189	14.34	ENSP00000357189	1	1	38	37	28405.9	27760.2	0.000604826	0.000586985	0.129683	0.00998608	0.112018	0.000617186	0.000602974	2.76127	ENSP00000357189 pep known chromosome NCBI36 1 154979761 154988864 -1 gene ENSG00000143321 transcript ENST00000368206	--cell proliferation--cytoplasm--extracellular space--growth factor activity--heparin binding--signal transduction	ENSG00000143321	A_24_P376707,A_32_P732211,A_23_P149239	HDGF
ENSG00000073578	A_23_P250035,A_32_P764674	SDHA	nan	nan	nan	ENSP00000264932	18.72	ENSP00000264932	0.9449	0.9762	1	4	541.071	2244.21	1.59165e-05	6.34578e-05	-1.33801	-0.617809	-1.92	1.1756e-05	4.8746e-05	-32.2637	ENSP00000264932 pep known-ccds chromosome NCBI36 5 271442 309791 1 gene ENSG00000073578 transcript ENST00000264932 CCDS3853.1	electron transport--FAD binding--membrane--mitochondrial respiratory chain complex II--mitochondrion--oxidoreductase activity--oxidoreductase activity, acting on the CH-CH group of donors--succinate dehydrogenase activity--succinate dehydrogenase (ubiquinone) activity--transport--tricarboxylic acid cycle	ENSG00000073578	A_23_P250035,A_32_P764674	SDHA
ENSG00000089597	A_23_P203406,A_23_P399851	GANAB	GANAB	ENSG00000089597	NM_014610	ENSP00000278885	28.87	ENSP00000278885	1	1	32	40	11881.7	14906.8	0.000509327	0.000634578	-0.929188	-0.0985058	-0.239144	0.000258157	0.000323787	-18.4606	ENSP00000278885 pep known chromosome NCBI36 11 62149863 62170663 -1 gene ENSG00000089597 transcript ENST00000278885	alpha-glucosidase II complex--carbohydrate metabolic process--endoplasmic reticulum--Golgi apparatus--hydrolase activity--hydrolase activity, hydrolyzing O-glycosyl compounds--protein binding	ENSG00000089597	A_23_P203406,A_23_P399851	GANAB
ENSG00000134419	A_32_P6541,A_32_P174064,A_32_P175580,A_32_P19019,A_32_P6544,A_24_P221366,A_23_P49286,A_32_P14746,A_32_P175584	RPS15A	nan	nan	nan	ENSP00000318646	8.044	ENSP00000318646	0.9976	0.9973	18	17	23929.4	22676.3	0.000286496	0.000269696	0.178739	0.0233584	0.155301	0.000519922	0.000492548	5.83835	ENSP00000318646 pep known-ccds chromosome NCBI36 16 18701779 18709157 -1 gene ENSG00000134419 transcript ENST00000322989 CCDS10571.1	cytosolic small ribosomal subunit (sensu Eukaryota)--intracellular--protein binding--ribosome--RNA binding--structural constituent of ribosome--translation	ENSG00000134419	A_32_P6541,A_32_P174064,A_32_P175580,A_32_P19019,A_32_P6544,A_24_P221366,A_23_P49286,A_32_P14746,A_32_P175584	RPS15A
ENSG00000100316	A_32_P896676,A_24_P273074,A_32_P209349,A_32_P176344,A_23_P68942,A_24_P766208,A_24_P367063,A_32_P368169,A_32_P192574,A_32_P209350	RPL3	RPL3	ENSG00000100316	NM_000967	ENSP00000346001	13.36	ENSP00000346001	1	1	91	86	73014.5	69256.7	0.0014484	0.00136434	0.397878	0.0229471	0.15397	0.00158641	0.00150431	10.0274	ENSP00000346001 pep known-ccds chromosome NCBI36 22 38038836 38045616 -1 gene ENSG00000100316 transcript ENST00000216146 CCDS13988.1	cytoplasm--cytosolic large ribosomal subunit (sensu Eukaryota)--intracellular--nucleolus--protein binding--ribosome--RNA binding--structural constituent of ribosome--translation	ENSG00000100316	A_32_P896676,A_24_P273074,A_32_P209349,A_32_P176344,A_23_P68942,A_24_P766208,A_24_P367063,A_32_P368169,A_32_P192574,A_32_P209350	RPL3
ENSG00000103353	A_32_P179572,A_24_P330668,A_32_P179567,A_23_P15123	UBPH	nan	nan	nan	ENSP00000219638	21.27	ENSP00000219638	0.9906	0.9907	1	2	499.235	1002.25	1.59165e-05	3.17289e-05	-0.574523	-0.30267	-0.899973	1.08471e-05	2.17696e-05	-12.9755	ENSP00000219638 pep known-ccds chromosome NCBI36 16 23475893 23493211 1 gene ENSG00000103353 transcript ENST00000219638 CCDS10613.1	homoiothermy--ice binding--protein modification process--response to freezing	ENSG00000103353	A_32_P179572,A_24_P330668,A_32_P179567,A_23_P15123	UBPH
ENSG00000197451	A_23_P19084	HNRPAB	HNRPAB	ENSG00000197451	NM_004499	ENSP00000351108	12.229	ENSP00000351108	1	1	49	60	42951.6	52787.4	0.000779907	0.000951867	-1.03697	-0.089551	-0.210159	0.000933225	0.00114658	-31.7579	ENSP00000351108 pep known-ccds chromosome NCBI36 5 177564114 177570787 1 gene ENSG00000197451 transcript ENST00000358344 CCDS34309.1	ATP binding--cytoplasm--DNA binding--DNA replication origin binding--epithelial to mesenchymal transition--kinase activity--metabolic process--mRNA binding--negative regulation of transcription, DNA-dependent--nucleic acid binding--nucleotide binding--nucleus--phosphotransferase activity, alcohol group as acceptor--positive regulation of gene-specific transcription--protein binding--RNA helicase …	ENSG00000197451	A_23_P19084	HNRPAB
ENSG00000174903	A_32_P740313,A_23_P64090,A_32_P129288,A_32_P525994	RAB1B	nan	nan	nan	ENSP00000310226	10.89	ENSP00000310226	1	1	68	33	66935.3	32602.9	0.00108232	0.000523527	3.50049	0.312399	1.09086	0.00145433	0.000708161	108.927	ENSP00000310226 pep known-ccds chromosome NCBI36 11 65792681 65801537 1 gene ENSG00000174903 transcript ENST00000311481 CCDS31613.1	ATP binding--Golgi apparatus--G-protein coupled receptor protein signaling pathway--GTPase activity--GTP binding--guanyl nucleotide binding--intracellular--intracellular protein transport--membrane--nucleocytoplasmic transport--nucleotide binding--protein binding--protein transport--regulation of transcription, DNA-dependent--signal transducer activity--signal transduction--small GTPase mediated …	ENSG00000174903	A_32_P740313,A_23_P64090,A_32_P129288,A_32_P525994	RAB1B
ENSG00000060749	A_23_P203283,A_23_P139059	QSER1	nan	nan	nan	ENSP00000078652	37.15	ENSP00000078652	0.9731	0.97	2	1	561.569	280.92	3.18329e-05	1.58645e-05	0.580193	0.30082	1.05338	1.22014e-05	6.10181e-06	9.67341	ENSP00000078652 pep known chromosome NCBI36 11 32905277 32962349 1 gene ENSG00000060749 transcript ENST00000078652		ENSG00000060749	A_23_P203283,A_23_P139059	QSER1
ENSG00000081307	A_23_P18304	UBE1DC1	nan	nan	nan	ENSP00000348565	12.57	ENSP00000348565	0	0.9999	0	9	0	7702.54	0	0.00014278	-2.9952	99999	99999	0	0.000167305	-87.7545	ENSP00000348565 pep known-ccds chromosome NCBI36 3 133862072 133878314 1 gene ENSG00000081307 transcript ENST00000356232 CCDS3076.1	catalytic activity--cofactor binding--cytoplasm--defense response--DNA binding--humoral immune response--nucleus--oxidoreductase activity, acting on the CH-OH group of donors, NAD or NADP as acceptor--translation regulator activity--ubiquitin cycle	ENSG00000081307	A_23_P18304	UBE1DC1
ENSG00000134330	A_23_P17287	LOC285148	nan	nan	nan	ENSP00000314400	8.71	ENSP00000314400	0.7332	0	2	0	1804.71	0	3.18329e-05	0	1.41654	99999	99999	3.92117e-05	0	42.4888	ENSP00000314400 pep known chromosome NCBI36 2 9532134 9547305 1 gene ENSG00000134330 transcript ENST00000351760	hydrolase activity, acting on ester bonds--lipid metabolic process	ENSG00000134330	A_23_P17287	LOC285148
ENSG00000115216	A_23_P165442	NRBP1	nan	nan	nan	ENSP00000233557	13.58	ENSP00000233557	0.9363	0.9552	8	7	5912.61	5297.4	0.000127332	0.000111051	0.264554	0.0477169	0.234143	0.000128466	0.000115064	5.82701	ENSP00000233557 pep known-ccds chromosome NCBI36 2 27504161 27518626 1 gene ENSG00000115216 transcript ENST00000233557 CCDS1753.1	ATP binding--cell projection--cytoplasm--endomembrane system--ER to Golgi vesicle-mediated transport--protein amino acid phosphorylation--protein binding--protein homodimerization activity--protein kinase activity--protein serine/threonine kinase activity--protein-tyrosine kinase activity	ENSG00000115216	A_23_P165442	NRBP1
ENSG00000162664	nan,A_24_P83437,A_23_P85969	ZNF326	ZNF326	ENSG00000162664	NM_182975	ENSP00000340796	20.12	ENSP00000340796	0.9996	0.9852	6	4	3195.39	2107.3	9.54988e-05	6.34578e-05	0.637657	0.180797	0.664893	6.94274e-05	4.57722e-05	14.9537	ENSP00000340796 pep known-ccds chromosome NCBI36 1 90233262 90266369 1 gene ENSG00000162664 transcript ENST00000340281 CCDS727.1	--DNA binding--insoluble fraction--intracellular--metal ion binding--nuclear matrix--nucleic acid binding--nucleus--positive regulation of transcription--regulation of transcription, DNA-dependent--transcription--transcriptional activator activity--zinc ion binding	ENSG00000162664	A_24_P83437,A_23_P85969	ZNF326
ENSG00000137285	A_23_P501276,A_24_P314477,A_32_P3545,A_24_P212314	nan	nan	nan	nan	ENSP00000259818	18.02	ENSP00000259818	1	1	47	75	27958.7	44779.2	0.000748074	0.00118983	-2.51815	-0.204559	-0.582413	0.000607469	0.00097264	-62.3513	ENSP00000259818 pep known-ccds chromosome NCBI36 6 3169516 3172968 -1 gene ENSG00000137285 transcript ENST00000259818 CCDS4485.1	cytoplasm--GTPase activity--GTP binding--microtubule--microtubule-based movement--microtubule-based process--mitosis--neuron differentiation--nucleotide binding--protein complex--protein polymerization--structural molecule activity	ENSG00000137285	A_23_P501276,A_24_P314477,A_32_P3545,A_24_P212314	nan
ENSG00000104823	A_24_P617578,A_23_P153848,A_23_P153853	ECH1	ECH1	ENSG00000104823	NM_001398	ENSP00000221418	15.03	ENSP00000221418	0	0.9889	0	3	0	2123.66	0	4.75934e-05	-1.72924	99999	99999	0	4.61276e-05	-46.0767	ENSP00000221418 pep known-ccds chromosome NCBI36 19 43997908 44014337 -1 gene ENSG00000104823 transcript ENST00000221418 CCDS33014.1	catalytic activity--enoyl-CoA hydratase activity--fatty acid beta-oxidation--fatty acid metabolic process--generation of precursor metabolites and energy--isomerase activity--lipid metabolic process--metabolic process--mitochondrion--peroxisome	ENSG00000104823	A_24_P617578,A_23_P153848,A_23_P153853	ECH1
ENSG00000159593	A_23_P77459	APPBP1	nan	nan	nan	ENSP00000290810	20.66	ENSP00000290810	0.945	0.9907	4	2	1961.26	1031.84	6.36659e-05	3.17289e-05	0.820526	0.278924	0.982505	4.26131e-05	2.24124e-05	16.997	ENSP00000290810 pep known-ccds chromosome NCBI36 16 65394284 65422380 -1 gene ENSG00000159593 transcript ENST00000290810 CCDS10820.1	--catalytic activity--cell cycle--cytoplasm--DNA replication--insoluble fraction--membrane--NEDD8 activating enzyme activity--protein binding--protein heterodimerization activity--protein neddylation--regulation of apoptosis--signal transduction--S-M checkpoint--ubiquitin cycle	ENSG00000159593	A_23_P77459	APPBP1
ENSG00000131508	A_23_P58622,A_23_P305677	UBE2D2	nan	nan	nan	ENSP00000253815	1.9	ENSP00000318494,ENSP00000253815	0	1	0	37	0	209516	0	0.000586985	-6.07371	99999	99999	0	0.00455086	-458.182	ENSP00000253815 pep known chromosome NCBI36 5 138920935 138988200 1 gene ENSG00000131508 transcript ENST00000253815	ligase activity--protein binding--protein modification process--small conjugating protein ligase activity--ubiquitin cycle--ubiquitin-dependent protein catabolic process--ubiquitin-protein ligase activity	ENSG00000109332;ENSG00000131508	A_23_P58294,A_32_P21753,A_23_P58293,A_24_P363005;A_23_P58622,A_23_P305677	UBE2D3;UBE2D2
ENSG00000177628	A_23_P201030,A_32_P376876,A_23_P201035	GBA	nan	nan	nan	ENSP00000314508	15.21	ENSP00000314508	0.8467	0.9807	1	4	596.725	2774.83	1.59165e-05	6.34578e-05	-1.33801	-0.667462	-2.08072	1.29653e-05	6.02716e-05	-37.5034	ENSP00000314508 pep known-ccds chromosome NCBI36 1 153470867 153481085 -1 gene ENSG00000177628 transcript ENST00000327247 CCDS1102.1	carbohydrate metabolic process--cation binding--glucosylceramidase activity--hydrolase activity, acting on glycosyl bonds--lipid metabolic process--lysosome--lysosome organization and biogenesis--membrane--metabolic process--sphingolipid metabolic process	ENSG00000177628	A_23_P201030,A_32_P376876,A_23_P201035	GBA
ENSG00000204574	A_32_P4495,A_23_P251660,A_23_P251654,A_32_P366094	ABCF1	nan	nan	nan	ENSP00000365729	35.23	ENSP00000373082	0.9993	0.9954	15	8	4560.88	2431.9	0.000238747	0.000126916	1.46759	0.273104	0.963666	9.90959e-05	5.28227e-05	25.473	ENSP00000365729 pep known chromosome NCBI36 6 30647149 30667286 1 gene ENSG00000204574 transcript ENST00000376546	ATPase activity--ATPase activity, coupled to transmembrane movement of substances--ATP binding--ATP-dependent peptidase activity--caveola--flotillin complex--inflammatory response--nucleoside-triphosphatase activity--nucleotide binding--proteolysis--serine-type endopeptidase activity--translation--translation factor activity, nucleic acid binding	ENSG00000206490	A_32_P4495,A_23_P251660,A_23_P251654,A_32_P366094	ABCF1
ENSG00000099899	A_24_P305662,A_23_P120784	HTF9C	nan	nan	nan	ENSP00000252136	18.39	ENSP00000252136	0.9449	0.3494	5	4	2753.9	817.657	7.95824e-05	6.34578e-05	0.338256	0.527377	1.78669	5.9835e-05	1.77602e-05	32.4086	ENSP00000252136 pep known-ccds chromosome NCBI36 22 18479398 18484768 -1 gene ENSG00000099899 transcript ENST00000252136 CCDS13774.1	DNA binding--DNA methylation--metabolic process--methyltransferase activity--N-methyltransferase activity--nucleic acid binding--nucleotide binding--RNA binding	ENSG00000099899	A_24_P305662,A_23_P120784	HTF9C
ENSG00000129515	nan,A_32_P521090,A_23_P54000	SNX6	nan	nan	nan	ENSP00000355217	22.34	ENSP00000355217	1	1	22	24	10556.3	11558.4	0.000350162	0.000380747	-0.283835	-0.0393844	-0.0477822	0.000229362	0.000251058	-6.71665	ENSP00000355217 pep known chromosome NCBI36 14 34100369 34169093 -1 gene ENSG00000129515 transcript ENST00000362031	cell communication--cytoplasm--intracellular--intracellular protein transport--negative regulation of epidermal growth factor receptor activity--negative regulation of transcription--negative regulation of transforming growth factor beta receptor signaling pathway--phosphoinositide binding--protein binding--protein homodimerization activity	ENSG00000129515	A_32_P521090,A_23_P54000	SNX6
ENSG00000090060	A_23_P99559,A_23_P376239,A_23_P419051,A_23_P205321,A_24_P141995	PAPOLA	nan	nan	nan	ENSP00000216277	38.42	ENSP00000216277	0.9952	0.9898	3	4	833.007	1108.72	4.77494e-05	6.34578e-05	-0.373645	-0.124172	-0.322218	1.8099e-05	2.40822e-05	-6.25027	ENSP00000216277 pep known-ccds chromosome NCBI36 14 96038471 96103178 1 gene ENSG00000090060 transcript ENST00000216277 CCDS9946.1	cytoplasm--mRNA polyadenylation--mRNA processing--nucleotidyltransferase activity--nucleus--polynucleotide adenylyltransferase activity--RNA binding--RNA polyadenylation--transcription--transferase activity	ENSG00000090060	A_23_P99559,A_23_P376239,A_23_P419051,A_23_P205321,A_24_P141995	PAPOLA
ENSG00000100346	A_23_P132329,A_24_P945096,A_24_P399871	CACNA1I	nan	nan	nan	ENSP00000337829	41.35	ENSP00000337829	0	0.5528	0	2	0	287.669	0	3.17289e-05	-1.41191	99999	99999	0	6.24839e-06	-16.9583	ENSP00000337829 pep known chromosome NCBI36 22 38296704 38415681 1 gene ENSG00000100346 transcript ENST00000336649	calcium ion binding--calcium ion transport--integral to membrane--ion channel activity--ion transport--low voltage-gated calcium channel activity--membrane--potassium ion transport--signal transduction--voltage-gated calcium channel activity--voltage-gated calcium channel complex--voltage-gated ion channel activity--voltage-gated potassium channel activity--voltage-gated potassium channel complex	ENSG00000100346	A_23_P132329,A_24_P945096,A_24_P399871	CACNA1I
ENSG00000197771	nan,A_23_P202594	C10orf119	nan	nan	nan	ENSP00000350376	17.65	ENSP00000350376	0.9997	0.9944	3	5	1821.46	3030.79	4.77494e-05	7.93223e-05	-0.702501	-0.221136	-0.636068	3.95756e-05	6.58313e-05	-17.3509	ENSP00000350376 pep novel chromosome NCBI36 10 121578962 121622256 -1 gene ENSG00000197771 transcript ENST00000357741		ENSG00000197771	A_23_P202594	C10orf119
ENSG00000123983	A_24_P248606,A_24_P37319,A_23_P108394,A_32_P47608	THC2352042	ACSL3	ENSG00000123983	NM_004457	ENSP00000350012	23.388	ENSP00000350012	1	1	15	16	6874.99	7360.32	0.000238747	0.000253831	-0.170514	-0.0296245	-0.016192	0.000149376	0.000159872	-4.05	ENSP00000350012 pep known-ccds chromosome NCBI36 2 223433976 223516360 1 gene ENSG00000123983 transcript ENST00000357430 CCDS2455.1	catalytic activity--endoplasmic reticulum--fatty acid metabolic process--fatty-acyl-CoA synthase activity--integral to membrane--ligase activity--lipid metabolic process--long-chain-fatty-acid-CoA ligase activity--magnesium ion binding--membrane--metabolic process--microsome--mitochondrion--peroxisome--protein binding	ENSG00000123983	A_24_P248606,A_24_P37319,A_23_P108394,A_32_P47608	THC2352042
ENSG00000100664	A_24_P398810,A_32_P160186,A_23_P205265,A_24_P415959	EIF5	nan	nan	nan	ENSP00000216554	19.428	ENSP00000216554	1	1	27	23	14897.4	12737.1	0.000429745	0.000364882	0.577374	0.0680401	0.299925	0.000323681	0.000276659	13.0225	ENSP00000216554 pep known-ccds chromosome NCBI36 14 102870246 102881112 1 gene ENSG00000100664 transcript ENST00000216554 CCDS9980.1	cytoplasm--cytosol--GTPase activity--GTP binding--nucleotide binding--regulation of translational initiation--translational initiation--translation initiation factor activity	ENSG00000100664	A_24_P398810,A_32_P160186,A_23_P205265,A_24_P415959	EIF5
ENSG00000173207	A_32_P89924,nan,A_32_P329036,A_32_P175864,A_23_P45917,A_32_P175857	CKS1B	nan	nan	nan	ENSP00000311083	2.98	ENSP00000344538	0.9987	0.6798	8	3	28739.7	7363.02	0.000127332	4.75934e-05	1.51305	0.591427	1.994	0.000624439	0.000159931	112.556	ENSP00000311083 pep known-ccds chromosome NCBI36 1 153213781 153218346 1 gene ENSG00000173207 transcript ENST00000308987 CCDS1077.1	cell cycle--cell division--cell proliferation--cyclin-dependent protein kinase regulator activity--kinase activity--protein binding--regulation of cyclin-dependent protein kinase activity	ENSG00000187631	A_32_P206698	nan
ENSG00000168488	A_23_P147439,A_23_P124661,A_23_P136044,A_32_P155091	ATXN2L	nan	nan	nan	ENSP00000326966	25.498	ENSP00000326966	1	1	17	26	7146.89	10970.8	0.00027058	0.000412476	-1.36199	-0.18612	-0.522731	0.000155283	0.000238294	-28.3913	ENSP00000326966 pep known-ccds chromosome NCBI36 16 28741857 28755302 1 gene ENSG00000168488 transcript ENST00000325200 CCDS10640.1	--biological_process--cellular_component--membrane--molecular_function	ENSG00000168488	A_23_P147439,A_23_P124661,A_23_P136044,A_32_P155091	ATXN2L
ENSG00000148843	A_24_P145087	nan	nan	nan	nan	ENSP00000358812	78.604	ENSP00000358812	0.2271	0.8141	10	7	309.704	780.012	0.000159165	0.000111051	0.734406	-0.401154	-1.21874	6.72905e-06	1.69425e-05	-14.2422	ENSP00000358812 pep known-ccds chromosome NCBI36 10 105146395 105196039 1 gene ENSG00000148843 transcript ENST00000369797 CCDS31276.1	cytosol--intracellular--nucleus--ribosome--RNA binding--RNA processing--rRNA processing--structural constituent of ribosome--transcription factor binding--translation	ENSG00000148843	A_24_P145087	nan
ENSG00000116288	A_23_P74740,nan	PARK7	PARK7	ENSG00000116288	NM_007262	ENSP00000340278	9.71	ENSP00000340278	1	1	160	150	176634	166204	0.00254664	0.00237967	0.597516	0.0264329	0.165253	0.0038378	0.00361009	17.9352	ENSP00000340278 pep known-ccds chromosome NCBI36 1 7944310 7967926 1 gene ENSG00000116288 transcript ENST00000338639 CCDS93.1	adult locomotory behavior--cytoplasm--dopamine uptake--nucleus--protein binding--protein folding--Ras protein signal transduction--response to hydrogen peroxide	ENSG00000116288	A_23_P74740	PARK7
ENSG00000164944	A_24_P223604,A_23_P215980	KIAA1429	KIAA1429	ENSG00000164944	NM_183009	ENSP00000297591	59.308	ENSP00000297591	0.9169	0.9764	2	6	331.446	1062.76	3.18329e-05	9.51867e-05	-1.40963	-0.506023	-1.55818	7.20145e-06	2.3084e-05	-19.5803	ENSP00000297591 pep known-ccds chromosome NCBI36 8 95569776 95634864 -1 gene ENSG00000164944 transcript ENST00000297591 CCDS34923.1		ENSG00000164944	A_24_P223604,A_23_P215980	KIAA1429
ENSG00000106028	A_23_P31536,A_23_P31534	SSBP1	SSBP1	ENSG00000106028	NM_003143	ENSP00000265304	7.73	ENSP00000265304	0.9906	0.9997	10	10	13737	13914.3	0.000159165	0.000158645	0.0073202	-0.00556716	0.0616759	0.00029847	0.000302229	-1.04079	ENSP00000265304 pep known-ccds chromosome NCBI36 7 141084628 141096725 1 gene ENSG00000106028 transcript ENST00000265304 CCDS5866.1	DNA binding--DNA replication--mitochondrion--single-stranded DNA binding	ENSG00000106028	A_23_P31536,A_23_P31534	SSBP1
ENSG00000104517	A_23_P8825,A_32_P159400,A_32_P745684,A_32_P161502	EDD1	nan	nan	nan	ENSP00000373851	91.738	ENSP00000373851	1	1	25	23	2921.22	2697.42	0.000397912	0.000364882	0.300072	0.0346164	0.19174	6.34705e-05	5.85901e-05	2.99718	ENSP00000373851 pep known-ccds chromosome NCBI36 8 103335706 103493638 -1 gene ENSG00000104517 transcript ENST00000389199 CCDS34933.1	cell proliferation--intracellular--ligase activity--metal ion binding--nucleus--progesterone receptor signaling pathway--protein binding--protein modification process--response to DNA damage stimulus--soluble fraction--ubiquitin cycle--ubiquitin-dependent protein catabolic process--ubiquitin-protein ligase activity--zinc ion binding	ENSG00000104517	A_23_P8825,A_32_P159400,A_32_P745684,A_32_P161502	EDD1
ENSG00000143420	nan,A_23_P200901,A_32_P107746,A_32_P151612	ENSA	nan	nan	nan	ENSP00000358012	8.04	ENSP00000358012	0.9999	0.9996	11	9	14664.5	12038.8	0.000175081	0.00014278	0.45457	0.0856847	0.357036	0.000318621	0.000261492	16.0952	ENSP00000358012 pep known chromosome NCBI36 1 148839951 148868666 -1 gene ENSG00000143420 transcript ENST00000369016	--cytoplasm--ion channel inhibitor activity--receptor binding--response to nutrient--transport	ENSG00000143420	A_23_P200901,A_32_P107746,A_32_P151612	ENSA
ENSG00000136231	A_23_P133743,A_23_P19987	IGF2BP3	nan	nan	nan	ENSP00000371410	22.5	ENSP00000371410	1	1	7	13	3334.95	6216.28	0.000111415	0.000206238	-1.33443	-0.270441	-0.795657	7.24598e-05	0.000135023	-29.4692	ENSP00000371410 pep known chromosome NCBI36 7 23316354 23476520 -1 gene ENSG00000136231 transcript ENST00000341855	anatomical structure morphogenesis--cytoplasm--nucleic acid binding--nucleotide binding--nucleus--regulation of translation--RNA binding--RNA processing	ENSG00000136231	A_23_P133743,A_23_P19987	IGF2BP3
ENSG00000204469	A_24_P641130,A_32_P333583	nan	nan	nan	nan	ENSP00000365201	68.33	ENSP00000372956	1	1	28	17	4392.59	2676.75	0.000445661	0.000269696	1.65106	0.215113	0.775965	9.54395e-05	5.81411e-05	20.4209	ENSP00000365201 pep known-ccds chromosome NCBI36 6 31696471 31713528 1 gene ENSG00000204469 transcript ENST00000376033 CCDS4708.1	--apoptosis--calcium-mediated signaling--cell activation--induction of apoptosis--integral to membrane--negative regulation of cell proliferation--negative regulation of glucose import--negative regulation of L-glutamate transport--positive regulation of I-kappaB kinase/NF-kappaB cascade--positive regulation of mitosis--positive regulation of neuron apoptosis--positive regulation of protein trans…	ENSG00000206427	A_24_P641130,A_23_P30870,A_32_P333583	BAT2
ENSG00000120733	A_23_P7783	JMJD1B	nan	nan	nan	ENSP00000326563	63.789	ENSP00000326563	0.6747	0.6544	3	2	340.142	220.748	4.77494e-05	3.17289e-05	0.450883	0.187763	0.687439	7.39039e-06	4.79483e-06	5.0449	ENSP00000326563 pep known-ccds chromosome NCBI36 5 137716184 137800615 1 gene ENSG00000120733 transcript ENST00000314358 CCDS34242.1	chromatin modification--iron ion binding--metal ion binding--nucleus--oxidoreductase activity--oxidoreductase activity, acting on single donors with incorporation of molecular oxygen, incorporation of two atoms of oxygen--regulation of transcription, DNA-dependent--transcription--zinc ion binding	ENSG00000120733	A_23_P7783	JMJD1B
ENSG00000107833	A_23_P52298	NPM3	nan	nan	nan	ENSP00000359128	3.38	ENSP00000359128	1	1	31	32	98314.9	101860	0.000493411	0.000507663	-0.113026	-0.0153841	0.0299009	0.00213612	0.00221248	-7.86436	ENSP00000359128 pep known-ccds chromosome NCBI36 10 103531072 103533160 -1 gene ENSG00000107833 transcript ENST00000370110 CCDS7519.1	nucleic acid binding--nucleus--protein folding	ENSG00000107833	A_23_P52298	NPM3
ENSG00000083444	nan,A_23_P137532,A_23_P137525,A_32_P78043	PLOD1	nan	nan	nan	ENSP00000196061	31.76	ENSP00000196061	0.9841	0.9998	2	2	664.298	677.38	3.18329e-05	3.17289e-05	0.00327348	-0.0084697	0.0522811	1.44334e-05	1.47132e-05	-0.351623	ENSP00000196061 pep known-ccds chromosome NCBI36 1 11917333 11958181 1 gene ENSG00000083444 transcript ENST00000196061 CCDS142.1	electron transport--endoplasmic reticulum--epidermis development--hydroxylysine biosynthetic process--iron ion binding--L-ascorbic acid binding--membrane--metal ion binding--oxidoreductase activity--oxidoreductase activity, acting on paired donors, with incorporation or reduction of molecular oxygen, 2-oxoglutarate as one donor, and incorporation of one atom each of oxygen into both donors--oxido…	ENSG00000083444	A_23_P137532,A_23_P137525,A_32_P78043	PLOD1
ENSG00000078808	A_23_P201338,A_32_P184542	SDF4	nan	nan	nan	ENSP00000353094	16.07	ENSP00000353094	0.8113	0	1	0	541.178	0	1.59165e-05	0	1.00164	99999	99999	1.17584e-05	0	23.2668	ENSP00000353094 pep known-ccds chromosome NCBI36 1 1142151 1157244 -1 gene ENSG00000078808 transcript ENST00000360001 CCDS30553.1	calcium ion binding--ciliary or flagellar motility--flagellin-based flagellum--Golgi apparatus	ENSG00000078808	A_23_P201338,A_32_P184542	SDF4
ENSG00000185721	A_32_P342259,A_23_P68884	DRG1	nan	nan	nan	ENSP00000329715	22.093	ENSP00000329715	1	1	17	19	8248.38	9252.71	0.00027058	0.000301425	-0.32356	-0.0499005	-0.0818203	0.000179216	0.000200976	-7.57252	ENSP00000329715 pep known-ccds chromosome NCBI36 22 30125609 30160438 1 gene ENSG00000185721 transcript ENST00000331457 CCDS13897.1	cytoplasm--GTP binding--intracellular--multicellular organismal development--nucleotide binding--transcription--transcription factor binding	ENSG00000185721	A_32_P342259,A_23_P68884	DRG1
ENSG00000127483	A_32_P162076,nan,A_32_P52963,A_23_P137630,A_24_P944616	HP1BP3	HP1BP3	ENSG00000127483	NM_016287	ENSP00000312625	20.29	ENSP00000312625	0	0.9579	0	3	0	1523.8	0	4.75934e-05	-1.72924	99999	99999	0	3.30983e-05	-39.0304	ENSP00000312625 pep novel chromosome NCBI36 1 20941766 20985768 -1 gene ENSG00000127483 transcript ENST00000312239	--chromosome--DNA binding--nucleosome--nucleosome assembly--nucleus	ENSG00000127483	A_32_P162076,A_32_P52963,A_23_P137630,A_24_P944616	HP1BP3
ENSG00000125351	A_23_P45409,A_24_P310630	UPF3B	nan	nan	nan	ENSP00000276201	18.24	ENSP00000276201	0.9641	0	1	0	566.593	0	1.59165e-05	0	1.00164	99999	99999	1.23106e-05	0	23.8069	ENSP00000276201 pep known-ccds chromosome NCBI36 X 118852017 118870996 -1 gene ENSG00000125351 transcript ENST00000276201 CCDS14588.1	cytoplasm--mRNA catabolic process, nonsense-mediated decay--mRNA transport--nucleic acid binding--nucleocytoplasmic transporter activity--nucleotide binding--nucleus--protein binding--RNA binding--transport	ENSG00000125351	A_23_P45409,A_24_P310630	UPF3B
ENSG00000091483	A_23_P34733,A_32_P117957	FH	FH	ENSG00000091483	NM_000143	ENSP00000355518	17.639	ENSP00000355518	1	1	8	14	4861.72	8539.33	0.000127332	0.000222102	-1.27164	-0.244634	-0.712125	0.000105632	0.000185481	-31.7533	ENSP00000355518 pep known-ccds chromosome NCBI36 1 239727526 239749684 -1 gene ENSG00000091483 transcript ENST00000366560 CCDS1617.1	catalytic activity--cell cycle--cytoplasm--fumarate hydratase activity--fumarate metabolic process--homeostasis of number of cells within a tissue--lyase activity--mitochondrion--negative regulation of progression through cell cycle--tricarboxylic acid cycle--tricarboxylic acid cycle enzyme complex	ENSG00000091483	A_23_P34733,A_32_P117957	FH
ENSG00000113248	A_23_P121851	PCDHB15	nan	nan	nan	ENSP00000231173	24.03	ENSP00000231173	0	0.6011	0	2	0	538.261	0	3.17289e-05	-1.41191	99999	99999	0	1.16915e-05	-23.197	ENSP00000231173 pep known-ccds chromosome NCBI36 5 140605165 140607926 1 gene ENSG00000113248 transcript ENST00000231173 CCDS4257.1	calcium ion binding--cell adhesion--homophilic cell adhesion--integral to plasma membrane--membrane--nervous system development--protein binding	ENSG00000113248	A_23_P121851	PCDHB15
ENSG00000127445	nan,A_23_P67162	PIN1	nan	nan	nan	ENSP00000247970	6.61	ENSP00000247970	1	1	17	27	27569	43947.3	0.00027058	0.00042834	-1.49696	-0.202511	-0.575783	0.000599003	0.000954571	-61.2276	ENSP00000247970 pep known-ccds chromosome NCBI36 19 9806999 9820875 1 gene ENSG00000127445 transcript ENST00000247970 CCDS12220.1	cell cycle--isomerase activity--nucleus--peptidyl-prolyl cis-trans isomerase activity--protein binding--protein folding--regulation of mitosis	ENSG00000127445	A_23_P67162	PIN1
ENSG00000152642	A_24_P362916,A_23_P318284	GPD1L	nan	nan	nan	ENSP00000282541	15.38	ENSP00000282541	0	0.8859	0	3	0	1859.17	0	4.75934e-05	-1.72924	99999	99999	0	4.03827e-05	-43.112	ENSP00000282541 pep known-ccds chromosome NCBI36 3 32123027 32185209 1 gene ENSG00000152642 transcript ENST00000282541 CCDS33729.1	carbohydrate metabolic process--cation transporter activity--cytoplasm--glycerol-3-phosphate catabolic process--glycerol-3-phosphate dehydrogenase complex--glycerol-3-phosphate dehydrogenase (NAD+) activity--glycerol-3-phosphate metabolic process--NAD binding--oxidoreductase activity--oxidoreductase activity, acting on CH-OH group of donors--oxidoreductase activity, acting on the CH-OH group of d…	ENSG00000152642	A_24_P362916,A_23_P318284	GPD1L
ENSG00000182551	A_23_P148162,A_32_P52906,A_23_P148194,A_32_P52911	ADI1	nan	nan	nan	ENSP00000333666	9.8	ENSP00000333666	0.9983	0.982	10	6	10919.7	6468.55	0.000159165	9.51867e-05	1.00661	0.227403	0.815743	0.000237256	0.000140502	33.7784	ENSP00000333666 pep known-ccds chromosome NCBI36 2 3480698 3502306 -1 gene ENSG00000182551 transcript ENST00000327435 CCDS1653.1	--amino acid biosynthetic process--cytoplasm--metal ion binding--methionine biosynthetic process--methionine salvage--nickel ion binding--nucleus--oxidoreductase activity--oxidoreductase activity, acting on single donors with incorporation of molecular oxygen, incorporation of two atoms of oxygen--plasma membrane--protein binding	ENSG00000182551	A_23_P148162,A_32_P52906,A_23_P148194,A_32_P52911	ADI1
ENSG00000132153	nan,A_23_P166609	DHX30	nan	nan	nan	ENSP00000343442	52.364	ENSP00000343442	0.9999	0.9684	8	6	1637.52	1193.83	0.000127332	9.51867e-05	0.540677	0.137245	0.523924	3.55791e-05	2.5931e-05	8.34663	ENSP00000343442 pep known-ccds chromosome NCBI36 3 47819625 47866686 1 gene ENSG00000132153 transcript ENST00000348968 CCDS2759.1	ATP binding--ATP-dependent helicase activity--cytoplasm--double-stranded RNA binding--helicase activity--hydrolase activity--intracellular--mitochondrion--nucleic acid binding--nucleotide binding	ENSG00000132153	A_23_P166609	DHX30
ENSG00000184575	A_23_P168800,A_32_P711895,A_23_P340722	XPOT	nan	nan	nan	ENSP00000327821	30.37	ENSP00000327821	0.9887	0.9898	2	5	697.949	1753.25	3.18329e-05	7.93223e-05	-1.1296	-0.400019	-1.21507	1.51646e-05	3.80819e-05	-21.3078	ENSP00000327821 pep known chromosome NCBI36 12 63084500 63128728 1 gene ENSG00000184575 transcript ENST00000332707	cytoplasm--nucleus--transport--tRNA binding	ENSG00000184575	A_23_P168800,A_32_P711895,A_23_P340722	XPOT
ENSG00000009844	A_24_P294982,A_23_P42368,A_32_P336727	C6orf55	nan	nan	nan	ENSP00000356602	7.36	ENSP00000356602	0.9996	0.9992	13	16	18926.3	23370.3	0.000206914	0.000253831	-0.548336	-0.0915986	-0.216787	0.000411219	0.000507622	-21.5822	ENSP00000356602 pep known-ccds chromosome NCBI36 6 142510060 142583778 1 gene ENSG00000009844 transcript ENST00000367630 CCDS5197.1		ENSG00000009844	A_24_P294982,A_23_P42368,A_32_P336727	C6orf55
ENSG00000058272	A_32_P192442,A_24_P364412,A_23_P204564	PPP1R12A	nan	nan	nan	ENSP00000261207	41.07	ENSP00000261207	0	0.9996	0	3	0	785.584	0	4.75934e-05	-1.72924	99999	99999	0	1.70635e-05	-28.0242	ENSP00000261207 pep known chromosome NCBI36 12 78692317 78852842 -1 gene ENSG00000058272 transcript ENST00000261207	--actin cytoskeleton--cytoplasm--protein binding--regulation of muscle contraction--signal transducer activity	ENSG00000058272	A_32_P192442,A_24_P364412,A_23_P204564	PPP1R12A
ENSG00000112305	A_23_P167805,A_32_P48343,A_24_P380348,A_23_P41999	SMAP1,B3GAT2	nan	nan	nan	ENSP00000359484	7.52	ENSP00000359484	0	0.9843	0	4	0	5633	0	6.34578e-05	-1.99676	99999	99999	0	0.000122353	-75.0442	ENSP00000359484 pep known chromosome NCBI36 6 71434200 71628439 1 gene ENSG00000112305 transcript ENST00000370455	DNA binding--GTPase activator activity--membrane--metal ion binding--nucleosome--nucleosome assembly--nucleus--positive regulation of erythrocyte differentiation--regulation of GTPase activity--zinc ion binding	ENSG00000112305	A_23_P167805,A_32_P48343,A_24_P380348,A_23_P41999	SMAP1,B3GAT2
ENSG00000174748	A_24_P257359,A_23_P253192,A_32_P91626,A_32_P410992,A_32_P91633,A_23_P253200,A_24_P547010,A_23_P168218	RPL15	nan	nan	nan	ENSP00000346867	5.82	ENSP00000352402	0.9619	0	3	0	5314.99	0	4.77494e-05	0	1.73491	99999	99999	0.000115481	0	72.9171	ENSP00000346867 pep known chromosome NCBI36 3 23933628 23937306 1 gene ENSG00000174748 transcript ENST00000354811	intracellular--ribosome--RNA binding--structural constituent of ribosome--translation	ENSG00000174766	A_24_P246692,A_24_P547010	nan
ENSG00000117691	A_32_P346489,A_23_P137948,A_23_P372434	NENF	nan	nan	nan	ENSP00000355955	10.42	ENSP00000355955	0.9624	0.9926	2	3	1980.12	3074.66	3.18329e-05	4.75934e-05	-0.443563	-0.191106	-0.538868	4.30229e-05	6.67842e-05	-15.3847	ENSP00000355955 pep known-ccds chromosome NCBI36 1 210672852 210686337 1 gene ENSG00000117691 transcript ENST00000366988 CCDS1505.1	growth factor activity--heme binding--positive regulation of MAPKKK cascade--transition metal ion binding	ENSG00000117691	A_32_P346489,A_23_P137948,A_23_P372434	NENF
ENSG00000133313	A_24_P151084,A_23_P89812,A_32_P164661	CNDP2	nan	nan	nan	ENSP00000325548	26.17	ENSP00000325548	0.9976	0.9896	5	5	2043.13	2034.21	7.95824e-05	7.93223e-05	0.00517595	0.00190096	0.0858484	4.43919e-05	4.41847e-05	0.149411	ENSP00000325548 pep known-ccds chromosome NCBI36 18 70314577 70339336 1 gene ENSG00000133313 transcript ENST00000324262 CCDS12006.1	carboxypeptidase activity--cytosol nonspecific dipeptidase activity--hydrolase activity--metal ion binding--metallopeptidase activity--protein dimerization activity--proteolysis--zinc ion binding	ENSG00000133313	A_24_P151084,A_23_P89812,A_32_P164661	CNDP2
ENSG00000170445	A_23_P133227,A_23_P133232,A_24_P89284	HARS	nan	nan	nan	ENSP00000304668	25.68	ENSP00000304668	1	1	27	24	11270.5	10055.1	0.000429745	0.000380747	0.431861	0.0495567	0.240099	0.000244878	0.000218405	8.34583	ENSP00000304668 pep known-ccds chromosome NCBI36 5 140033675 140051155 -1 gene ENSG00000170445 transcript ENST00000307633 CCDS4237.1	aminoacyl-tRNA ligase activity--ATP binding--cytoplasm--histidine-tRNA ligase activity--histidyl-tRNA aminoacylation--ligase activity--nucleotide binding--translation--tRNA aminoacylation for protein translation	ENSG00000170445	A_23_P133227,A_23_P133232,A_24_P89284	HARS
ENSG00000124635	A_24_P55148	nan	nan	nan	nan	ENSP00000244601	5.058	ENSP00000352442	1	0.9951	49	73	103846	154519	0.000779907	0.00115811	-2.15583	-0.172589	-0.478935	0.00225631	0.00335627	-99.7535	ENSP00000244601 pep known-ccds chromosome NCBI36 6 27208128 27208508 -1 gene ENSG00000124635 transcript ENST00000244601 CCDS4618.1	chromosome--chromosome organization and biogenesis (sensu Eukaryota)--defense response to bacterium--DNA binding--nucleosome--nucleosome assembly--nucleus	ENSG00000196374	A_23_P19408,A_24_P3783	HIST1H2BM
ENSG00000153037	A_24_P388810,A_23_P81612	SRP19	nan	nan	nan	ENSP00000282999	4.64	ENSP00000282999	0.9989	1	6	10	13846.2	23187.4	9.54988e-05	0.000158645	-0.993518	-0.223923	-0.645088	0.000300841	0.000503649	-48.5214	ENSP00000282999 pep known-ccds chromosome NCBI36 5 112224892 112231502 1 gene ENSG00000153037 transcript ENST00000282999 CCDS4108.1	7S RNA binding--cytoplasm--signal recognition particle--signal recognition particle, endoplasmic reticulum targeting--SRP-dependent cotranslational protein targeting to membrane	ENSG00000153037	A_24_P388810,A_23_P81612	SRP19
ENSG00000112096	A_32_P78121,A_23_P134176	SOD2	SOD2	ENSG00000112096	NM_000636	ENSP00000337127	8.15	ENSP00000337127	0.9831	0.9862	2	2	2586.09	2603.8	3.18329e-05	3.17289e-05	0.00327348	-0.0029631	0.0701046	5.6189e-05	5.65566e-05	-0.234868	ENSP00000337127 pep known-ccds chromosome NCBI36 6 160023162 160034193 -1 gene ENSG00000112096 transcript ENST00000337404 CCDS5265.1	age-dependent response to reactive oxygen species--double-strand break repair--manganese ion binding--manganese superoxide dismutase activity--metal ion binding--mitochondrial inner membrane--mitochondrion--negative regulation of apoptosis--oxidoreductase activity--regulation of transcription from RNA polymerase II promoter--release of cytochrome c from mitochondria--response to hydrogen peroxide…	ENSG00000112096	A_32_P78121,A_23_P134176	SOD2
ENSG00000169251	A_23_P32861,A_23_P21457,A_23_P32853,A_32_P744363,A_32_P89395,A_32_P11451	NMD3	nan	nan	nan	ENSP00000307525	17.708	ENSP00000307525	0	0.9898	0	3	0	1804.14	0	4.75934e-05	-1.72924	99999	99999	0	3.91873e-05	-42.4691	ENSP00000307525 pep known-ccds chromosome NCBI36 3 162421793 162452489 1 gene ENSG00000169251 transcript ENST00000351193 CCDS3194.1	electron carrier activity--electron transport--heme binding--iron ion binding	ENSG00000169251	A_23_P32861,A_23_P21457,A_23_P32853,A_32_P744363,A_32_P89395,A_32_P11451	NMD3
ENSG00000132463	A_23_P212937	GRSF1	GRSF1	ENSG00000132463	NM_002092	ENSP00000370389	20.67	ENSP00000370389	0.9906	0.996	2	6	1027.45	3110.57	3.18329e-05	9.51867e-05	-1.40963	-0.481078	-1.47744	2.23239e-05	6.75641e-05	-32.374	ENSP00000370389 pep known chromosome NCBI36 4 71904356 71924408 -1 gene ENSG00000132463 transcript ENST00000381001	anterior/posterior pattern formation--cytoplasm--homoiothermy--ice binding--morphogenesis of embryonic epithelium--mRNA binding--mRNA polyadenylation--nucleic acid binding--nucleotide binding--response to freezing	ENSG00000132463	A_23_P212937	GRSF1
ENSG00000101557	A_23_P101166,A_24_P313744	USP14	nan	nan	nan	ENSP00000261601	23.77	ENSP00000261601	0.8334	0.2146	2	1	751.672	97.1338	3.18329e-05	1.58645e-05	0.580193	0.888658	2.95607	1.63319e-05	2.10982e-06	22.4708	ENSP00000261601 pep known-ccds chromosome NCBI36 18 148483 203739 1 gene ENSG00000101557 transcript ENST00000261601 CCDS32780.1	cysteine-type endopeptidase activity--nutrient reservoir activity--protein modification process--soluble fraction--synaptic transmission--synaptosome--tRNA guanylyltransferase activity--ubiquitin cycle--ubiquitin-dependent protein catabolic process--ubiquitin thiolesterase activity	ENSG00000101557	A_23_P101166,A_24_P313744	USP14
ENSG00000186384	A_32_P58464	nan	nan	nan	nan	ENSP00000335390	10.32	ENSP00000335390	0	0.9997	0	3	0	3126.66	0	4.75934e-05	-1.72924	99999	99999	0	6.79136e-05	-55.9091	ENSP00000335390 pep known chromosome NCBI36 4 154068048 154068809 1 gene ENSG00000186384 transcript ENST00000334215		ENSG00000186384	A_32_P58464	nan
ENSG00000198408	A_24_P67898,A_23_P202170	MGEA5	nan	nan	nan	ENSP00000354850	32.15	ENSP00000354850	0.985	0.9881	4	4	1313.68	1322.67	6.36659e-05	6.34578e-05	0.00462948	-0.00296047	0.0701132	2.85428e-05	2.87293e-05	-0.167238	ENSP00000354850 pep known-ccds chromosome NCBI36 10 103534199 103568165 -1 gene ENSG00000198408 transcript ENST00000361464 CCDS7520.1	--acyltransferase activity--beta-N-acetylhexosaminidase activity--cytoplasm--glycoprotein catabolic process--histone acetyltransferase activity--hyalurononglucosaminidase activity--hydrolase activity, acting on glycosyl bonds--metabolic process--nucleus--transferase activity	ENSG00000198408	A_24_P67898,A_23_P202170	MGEA5
ENSG00000165660	A_23_P364478	nan	nan	nan	nan	ENSP00000298492	12.707	ENSP00000298492	0.9906	0.827	3	5	2506.98	3501.08	4.77494e-05	7.93223e-05	-0.702501	-0.145052	-0.389802	5.44701e-05	7.60463e-05	-12.8139	ENSP00000298492 pep known chromosome NCBI36 10 126480375 126515226 1 gene ENSG00000165660 transcript ENST00000298492	--protein binding	ENSG00000165660	A_23_P364478	nan
ENSG00000108556	A_23_P304279,A_23_P49894	CHRNE	nan	nan	nan	ENSP00000293780	14.17	ENSP00000293780	0	0.483	0	1	0	366.731	0	1.58645e-05	-0.998369	99999	99999	0	7.96568e-06	-19.1474	ENSP00000293780 pep known-ccds chromosome NCBI36 17 4741840 4747148 -1 gene ENSG00000108556 transcript ENST00000293780 CCDS11058.1	acetylcholine receptor activity--cation transporter activity--cell junction--extracellular ligand-gated ion channel activity--integral to membrane--ion channel activity--ion transport--membrane--muscle contraction--neurotransmitter receptor activity--nicotinic acetylcholine-activated cation-selective channel activity--nicotinic acetylcholine-gated receptor-channel complex--postsynaptic membrane--…	ENSG00000108556	A_23_P304279,A_23_P49894	CHRNE
ENSG00000108055	A_23_P138631,A_32_P38228	SMC3	nan	nan	nan	ENSP00000350226	63.379	ENSP00000350226	1	1	6	10	1014.8	1697.56	9.54988e-05	0.000158645	-0.993518	-0.223445	-0.643541	2.20489e-05	3.68723e-05	-13.1021	ENSP00000350226 pep novel chromosome NCBI36 10 112317439 112354380 1 gene ENSG00000108055 transcript ENST00000357608	ATPase activity--ATP binding--basement membrane--cell cycle--cell division--chromosome--chromosome organization and biogenesis--cohesin complex--cytoplasm--DNA mediated transformation--DNA metabolic process--DNA repair--dynein binding--lateral element--meiosis--microtubule motor activity--mitosis--mitotic spindle organization and biogenesis--nuclear chromosome--nuclear matrix--nucleotide binding-…	ENSG00000108055	A_23_P138631,A_32_P38228	SMC3
ENSG00000023191	A_32_P914571,A_24_P415601,A_23_P202672	RNH1	nan	nan	nan	ENSP00000346402	11.5	ENSP00000346402	1	1	41	26	38217.3	24324.6	0.000652575	0.000412476	1.84643	0.196215	0.714795	0.000830362	0.00052835	55.609	ENSP00000346402 pep known-ccds chromosome NCBI36 11 484513 497273 -1 gene ENSG00000023191 transcript ENST00000354420 CCDS7697.1	angiogenin-PRI complex--cytoplasm--mRNA catabolic process--protein binding--regulation of angiogenesis--ribonuclease inhibitor activity	ENSG00000023191	A_32_P914571,A_24_P415601,A_23_P202672	RNH1
ENSG00000148341	A_24_P386334,A_23_P216995,A_23_P216996	SH3GLB2	nan	nan	nan	ENSP00000352659	16.308	ENSP00000352659	0	0.9997	0	2	0	1319.07	0	3.17289e-05	-1.41191	99999	99999	0	2.86513e-05	-36.3138	ENSP00000352659 pep novel chromosome NCBI36 9 130810139 130830379 -1 gene ENSG00000148341 transcript ENST00000359638	cytoplasm--protein binding	ENSG00000148341	A_24_P386334,A_23_P216995,A_23_P216996	SH3GLB2
ENSG00000188846	A_23_P18294,A_23_P18292	RPL14	RPL14	ENSG00000188846	NM_003973	ENSP00000345156	5.97	ENSP00000345156	1	1	44	30	79004.6	54065.1	0.000700325	0.000475934	1.64203	0.164736	0.612905	0.00171656	0.00117434	68.472	ENSP00000345156 pep known-ccds chromosome NCBI36 3 40473805 40478862 1 gene ENSG00000188846 transcript ENST00000338970 CCDS33739.1	chromosome organization and biogenesis (sensu Eukaryota)--cytosolic large ribosomal subunit (sensu Eukaryota)--DNA binding--homoiothermy--ice binding--intracellular--nucleosome--nucleosome assembly--nucleus--protein binding--response to freezing--ribosome--RNA binding--structural constituent of ribosome--translation	ENSG00000188846	A_23_P18294,A_23_P18292	RPL14
ENSG00000047230	A_23_P10305,A_32_P399964	CTPS2	nan	nan	nan	ENSP00000288180	24.26	ENSP00000288180	0	0.6741	0	1	0	298.953	0	1.58645e-05	-0.998369	99999	99999	0	6.49351e-06	-17.2877	ENSP00000288180 pep known chromosome NCBI36 X 16517594 16640980 -1 gene ENSG00000047230 transcript ENST00000288180	catalytic activity--CTP synthase activity--glutamine metabolic process--ligase activity--pyrimidine nucleotide biosynthetic process	ENSG00000047230	A_23_P10305,A_32_P399964	CTPS2
ENSG00000125870	A_23_P40307,A_24_P724040,A_23_P40309,A_24_P194260	SNRPB2	nan	nan	nan	ENSP00000246071	6.919	ENSP00000246071	0.3443	1	5	6	2667.09	9329.92	7.95824e-05	9.51867e-05	-0.296096	-0.54384	-1.68058	5.79489e-05	0.000202653	-60.818	ENSP00000246071 pep known-ccds chromosome NCBI36 20 16658629 16670421 1 gene ENSG00000125870 transcript ENST00000246071 CCDS13123.1	nuclear mRNA splicing, via spliceosome--nucleic acid binding--nucleotide binding--nucleus--protein binding--RNA binding--RNA splicing--snRNP U2--spliceosome	ENSG00000125870	A_23_P40307,A_24_P724040,A_23_P40309,A_24_P194260	SNRPB2
ENSG00000179036	A_24_P313576,A_23_P164341	VAMP2	nan	nan	nan	ENSP00000314214	5.29	ENSP00000314214	0	0.9985	0	1	0	2030.78	0	1.58645e-05	-0.998369	99999	99999	0	4.41101e-05	-45.0578	ENSP00000314214 pep known-ccds chromosome NCBI36 17 8003189 8007017 -1 gene ENSG00000179036 transcript ENST00000316509 CCDS32561.1	calcium ion-dependent exocytosis--calmodulin binding--cell junction--cytoplasmic vesicle--integral to membrane--integral to plasma membrane--membrane--membrane fusion--myosin binding--phospholipid binding--regulation of exocytosis--secretory granule--SNARE binding--SNARE complex--synapse--synaptic vesicle exocytosis--synaptic vesicle membrane--synaptosome--syntaxin-1 binding--vesicle-mediated tra…	ENSG00000179036	A_24_P313576,A_23_P164341	VAMP2
ENSG00000125107	A_24_P193570,A_23_P77371,A_24_P101114,A_24_P942579	CNOT1	CNOT1	ENSG00000125107	NM_016284	ENSP00000320949	87.288	ENSP00000320949	0.9606	0.5033	1	5	117.967	310.179	1.59165e-05	7.93223e-05	-1.62903	-0.41985	-1.27926	2.56312e-06	6.73734e-06	-9.2862	ENSP00000320949 pep known-ccds chromosome NCBI36 16 57111359 57221251 -1 gene ENSG00000125107 transcript ENST00000317147 CCDS10799.1	protein binding--sugar binding	ENSG00000125107	A_24_P193570,A_23_P77371,A_24_P101114,A_24_P942579	CNOT1
ENSG00000130041	A_32_P716928,A_32_P69379	nan	nan	nan	nan	ENSP00000252325	3.46	ENSP00000357555	1	0.9997	31	24	96041.7	74606.2	0.000493411	0.000380747	0.956228	0.109685	0.434719	0.00208673	0.00162051	52.0007	ENSP00000252325 pep known chromosome NCBI36 12 3191090 3191344 -1 gene ENSG00000130041 transcript ENST00000252325	cell proliferation--cytosolic small ribosomal subunit (sensu Eukaryota)--intracellular--metal ion binding--protein binding--ribosome--RNA binding--signal transduction--structural constituent of ribosome--translation--zinc ion binding	ENSG00000177954	A_32_P716928,A_23_P74629,A_24_P148235,A_32_P69379,A_32_P725058	RPS27
ENSG00000167178	A_23_P151937,A_32_P379467	ISLR2	nan	nan	nan	ENSP00000354217	21.51	ENSP00000354217	0	0.9117	0	10	0	4560.18	0	0.000158645	-3.15723	99999	99999	0	9.90507e-05	-67.5205	ENSP00000354217 pep known chromosome NCBI36 15 72208752 72216194 1 gene ENSG00000167178 transcript ENST00000360956	integral to membrane--membrane--protein binding	ENSG00000167178	A_23_P151937,A_32_P379467	ISLR2
ENSG00000172725	A_23_P104589,nan,A_23_P104583	CORO1B	nan	nan	nan	ENSP00000340211	12.3	ENSP00000340211	0.8348	0.9656	2	2	1455.06	1689.24	3.18329e-05	3.17289e-05	0.00327348	-0.0648106	-0.130081	3.16147e-05	3.66917e-05	-4.16787	ENSP00000340211 pep known-ccds chromosome NCBI36 11 66959557 66967531 -1 gene ENSG00000172725 transcript ENST00000341356 CCDS8164.1	--actin binding--cytoplasm--cytoskeleton--protein binding	ENSG00000172725	A_23_P104589,A_23_P104583	CORO1B
ENSG00000116120	A_23_P165346,A_23_P165355	FARSLB	nan	nan	nan	ENSP00000281828	24.63	ENSP00000281828	1	1	22	30	9574.86	13104.7	0.000350162	0.000475934	-1.09783	-0.136294	-0.361457	0.000208037	0.000284644	-23.419	ENSP00000281828 pep known-ccds chromosome NCBI36 2 223143506 223229049 -1 gene ENSG00000116120 transcript ENST00000281828 CCDS2454.1	ATP binding--cytoplasm--ligase activity--nucleotide binding--phenylalanine-tRNA ligase activity--phenylalanyl-tRNA aminoacylation--soluble fraction--translation	ENSG00000116120	A_23_P165346,A_23_P165355	FARSLB
ENSG00000136830	A_23_P417404,A_32_P175971,A_24_P124097	C9orf88	nan	nan	nan	ENSP00000362409	26.17	ENSP00000362409	1	1	10	5	4096.1	2055.59	0.000159165	7.93223e-05	1.29741	0.299434	1.04889	8.89975e-05	4.4649e-05	26.0288	ENSP00000362409 pep known-ccds chromosome NCBI36 9 129307443 129371188 -1 gene ENSG00000136830 transcript ENST00000373312 CCDS35145.1		ENSG00000136830	A_23_P417404,A_32_P175971,A_24_P124097	C9orf88
ENSG00000119912	A_23_P63681	IDE	nan	nan	nan	ENSP00000265986	40.829	ENSP00000265986	0.9997	0.987	8	6	2099.74	1560.52	0.000127332	9.51867e-05	0.540677	0.128895	0.496899	4.56218e-05	3.38958e-05	8.922	ENSP00000265986 pep known-ccds chromosome NCBI36 10 94201421 94323813 -1 gene ENSG00000119912 transcript ENST00000265986 CCDS7421.1	cell-cell signaling--cytoplasm--extracellular space--insulysin activity--metal ion binding--metalloendopeptidase activity--peroxisome--proteolysis--sex differentiation--signal transducer activity--signal transduction--soluble fraction--zinc ion binding	ENSG00000119912	A_23_P63681	IDE
ENSG00000077549	nan,A_23_P126752	CAPZB	CAPZB	ENSG00000077549	NM_004930	ENSP00000364287	14.72	ENSP00000364287	1	1	42	71	30585.5	51894.4	0.000668492	0.00112638	-2.71191	-0.229605	-0.66348	0.000664543	0.00112719	-74.1869	ENSP00000364287 pep known chromosome NCBI36 1 19537859 19683360 -1 gene ENSG00000077549 transcript ENST00000375145	actin binding--actin cytoskeleton organization and biogenesis--barbed-end actin filament capping--cell motility--cytoplasm--F-actin capping protein complex--protein binding	ENSG00000077549	A_23_P126752	CAPZB
ENSG00000100324	nan,A_23_P80342,A_23_P80345	MAP3K7IP1	nan	nan	nan	ENSP00000216160	18.55	ENSP00000216160	0.6575	0.9862	2	1	759.899	571.993	3.18329e-05	1.58645e-05	0.580193	0.123365	0.478998	1.65106e-05	1.24242e-05	5.15435	ENSP00000216160 pep known-ccds chromosome NCBI36 22 38125692 38157831 1 gene ENSG00000100324 transcript ENST00000216160 CCDS13993.1	activation of MAPKKK activity--catalytic activity--enzyme activator activity--heart morphogenesis--in utero embryonic development--kinase activator activity--lung development--protein binding--protein kinase activity--protein phosphatase type 2C activity--transforming growth factor beta receptor, cytoplasmic mediator activity--transforming growth factor beta receptor signaling pathway	ENSG00000100324	A_23_P80342,A_23_P80345	MAP3K7IP1
ENSG00000092621	A_23_P85783,A_23_P85780	PHGDH	PHGDH	ENSG00000092621	NM_006623	ENSP00000358417	15.549	ENSP00000358417	1	1	411	445	283344	307913	0.00654167	0.00705968	-1.11802	-0.036114	-0.0371968	0.00615631	0.00668811	-31.9385	ENSP00000358417 pep known-ccds chromosome NCBI36 1 120056033 120088361 1 gene ENSG00000092621 transcript ENST00000369409 CCDS904.1	amino acid biosynthetic process--brain development--cofactor binding--electron carrier activity--extracellular region--L-serine biosynthetic process--metabolic process--NAD binding--oxidoreductase activity--oxidoreductase activity, acting on the CH-OH group of donors, NAD or NADP as acceptor--phosphoglycerate dehydrogenase activity--transport--transporter activity	ENSG00000092621	A_23_P85783,A_23_P85780	PHGDH
ENSG00000085231	A_32_P90210,A_23_P41604	TAF9	nan	nan	nan	ENSP00000261565	6.64	ENSP00000261565	0.9906	0.9898	5	7	7996.03	11226.6	7.95824e-05	0.000111051	-0.571709	-0.147373	-0.397315	0.000173733	0.00024385	-23.2822	ENSP00000261565 pep known chromosome NCBI36 c5_H2 69107684 69125972 -1 gene ENSG00000085231 transcript ENST00000261565	chromosome organization and biogenesis (sensu Eukaryota)--DNA binding--general RNA polymerase II transcription factor activity--nucleosome--nucleosome assembly--nucleus--protein C-terminus binding--regulation of transcription, DNA-dependent--transcription--transcription coactivator activity--transcription factor TFIID complex--transcription from RNA polymerase II promoter--transcription initiation	ENSG00000085231	A_32_P90210,A_23_P41604	TAF9
ENSG00000178209	A_23_P22112,A_24_P913056,A_24_P914759,A_23_P22119	PLEC1	nan	nan	nan	ENSP00000323856	222.325	ENSP00000323856	0.9966	0.9475	2	7	96.103	320.966	3.18329e-05	0.000111051	-1.66182	-0.523722	-1.61547	2.08806e-06	6.97164e-06	-11.0076	ENSP00000323856 pep known chromosome NCBI36 8 145061309 145097032 -1 gene ENSG00000178209 transcript ENST00000322810	actin binding--cytoplasm--cytoskeletal anchoring--cytoskeleton--intermediate filament--keratinization--plasma membrane--structural constituent of cytoskeleton--structural constituent of muscle	ENSG00000178209	A_23_P22112,A_24_P913056,A_24_P914759,A_23_P22119	PLEC1
ENSG00000198677	A_23_P61854,A_24_P93353	ENST00000380021	nan	nan	nan	ENSP00000351596	59.446	ENSP00000351596	0.6533	0.9979	1	5	117.805	903.035	1.59165e-05	7.93223e-05	-1.62903	-0.88454	-2.78335	2.5596e-06	1.96146e-05	-24.5717	ENSP00000351596 pep known-ccds chromosome NCBI36 5 94825355 94916465 -1 gene ENSG00000198677 transcript ENST00000358746 CCDS4072.1	binding	ENSG00000198677	A_23_P61854,A_24_P93353	ENST00000380021
ENSG00000116171	A_24_P156922,A_23_P385735,A_23_P126057	SCP2	nan	nan	nan	ENSP00000360569	25.469	ENSP00000360569	0	0.8634	0	3	0	1094.19	0	4.75934e-05	-1.72924	99999	99999	0	2.37666e-05	-33.0737	ENSP00000360569 pep known-ccds chromosome NCBI36 1 53165536 53289870 1 gene ENSG00000116171 transcript ENST00000371514 CCDS572.1	--cytoplasm--lipid binding--lipid transport--metabolic process--mitochondrion--oxidoreductase activity--peroxisome--protein binding--steroid biosynthetic process--sterol carrier activity--transferase activity	ENSG00000116171	A_24_P156922,A_23_P385735,A_23_P126057	SCP2
ENSG00000022277	A_23_P210619,A_32_P172928	C20orf43	nan	nan	nan	ENSP00000023939	11.338	ENSP00000023939	0.5652	0.5046	3	3	1603.1	1436.49	4.77494e-05	4.75934e-05	0.00400921	0.0476591	0.233957	3.48312e-05	3.12017e-05	3.03045	ENSP00000023939 pep known-ccds chromosome NCBI36 20 54477092 54527345 1 gene ENSG00000022277 transcript ENST00000023939 CCDS13453.1		ENSG00000022277	A_23_P210619,A_32_P172928	C20orf43
ENSG00000117862	A_23_P200199	TXNDC12	nan	nan	nan	ENSP00000360688	8.249	ENSP00000360688	0.9999	1	11	11	14293	14347	0.000175081	0.000174509	0.00767755	-0.00163923	0.0743897	0.000310548	0.000311629	-0.293828	ENSP00000360688 pep known-ccds chromosome NCBI36 1 52258391 52294431 -1 gene ENSG00000117862 transcript ENST00000371626 CCDS561.1	cell redox homeostasis--endoplasmic reticulum--oxidoreductase activity--protein-disulfide reductase (glutathione) activity	ENSG00000117862	A_23_P200199	TXNDC12
ENSG00000101361	A_23_P79927,A_24_P409881,A_24_P101402,A_24_P58894,A_23_P91328	NOL5A	nan	nan	nan	ENSP00000370589	28.286	ENSP00000370589	0.9906	0.4359	2	2	750.812	331.601	3.18329e-05	3.17289e-05	0.00327348	0.354916	1.22847	1.63132e-05	7.20263e-06	12.747	ENSP00000370589 pep known-ccds chromosome NCBI36 20 2580791 2587039 1 gene ENSG00000101361 transcript ENST00000329276 CCDS13030.1	--nucleolus--nucleus--RNA binding--rRNA processing	ENSG00000101361	A_23_P79927,A_24_P409881,A_24_P101402,A_24_P58894,A_23_P91328	NOL5A
ENSG00000111906	nan,A_23_P122796,A_24_P55250	HDDC2	nan	nan	nan	ENSP00000316242	8.22	ENSP00000316242	0.9946	0.9907	5	2	6485.16	2593.4	7.95824e-05	3.17289e-05	1.13826	0.398051	1.36809	0.000140906	5.63308e-05	40.8613	ENSP00000316242 pep known chromosome NCBI36 6 125638195 125664826 -1 gene ENSG00000111906 transcript ENST00000318787	--catalytic activity	ENSG00000111906	A_23_P122796,A_24_P55250	HDDC2
ENSG00000159921	A_23_P216489	GNE	GNE	ENSG00000159921	NM_005476	ENSP00000340770	30.788	ENSP00000340770	0.9732	0	3	0	1016.52	0	4.77494e-05	0	1.73491	99999	99999	2.20863e-05	0	31.8879	ENSP00000340770 pep known-ccds chromosome NCBI36 9 36204441 36248401 -1 gene ENSG00000159921 transcript ENST00000339267 CCDS6602.1	ATP binding--cell adhesion--cytoplasm--glycolysis--hexokinase activity--isomerase activity--kinase activity--lipopolysaccharide biosynthetic process--N-acetylneuraminate metabolic process--N-acylmannosamine kinase activity--nucleotide binding--transferase activity--UDP-N-acetylglucosamine 2-epimerase activity--UDP-N-acetylglucosamine metabolic process	ENSG00000159921	A_23_P216489	GNE
ENSG00000114302	A_24_P943335,A_23_P22214	PRKAR2A	PRKAR2A	ENSG00000114302	NM_004157	ENSP00000265563	24.38	ENSP00000265563	1	1	18	17	7914.31	7502.14	0.000286496	0.000269696	0.178739	0.0232278	0.154878	0.000171957	0.000162952	3.33863	ENSP00000265563 pep known-ccds chromosome NCBI36 3 48763097 48860274 -1 gene ENSG00000114302 transcript ENST00000265563 CCDS2778.1	cAMP binding--cAMP-dependent protein kinase complex--cAMP-dependent protein kinase regulator activity--cytoplasm--intracellular signaling cascade--kinase activity--membrane fraction--nucleotide binding--plasma membrane--protein amino acid phosphorylation--signal transduction	ENSG00000114302	A_24_P943335,A_23_P22214	PRKAR2A
ENSG00000137692	A_23_P127533	DCUN1D5	nan	nan	nan	ENSP00000260247	10.58	ENSP00000260247	0	0.9483	0	2	0	1928.68	0	3.17289e-05	-1.41191	99999	99999	0	4.18925e-05	-43.9106	ENSP00000260247 pep known-ccds chromosome NCBI36 11 102438037 102467811 -1 gene ENSG00000137692 transcript ENST00000260247 CCDS8325.1		ENSG00000137692	A_23_P127533	DCUN1D5
ENSG00000125755	A_23_P78808	SYMPK	nan	nan	nan	ENSP00000245934	47.089	ENSP00000245934	0.9758	0.9965	1	6	222.134	1366.09	1.59165e-05	9.51867e-05	-1.88555	-0.788864	-2.47367	4.82639e-06	2.96726e-05	-28.6989	ENSP00000245934 pep known chromosome NCBI36 19 51010546 51058242 -1 gene ENSG00000125755 transcript ENST00000245934	biological_process--C3a anaphylatoxin receptor activity--cell adhesion--cell junction--chemotaxis--cytoplasm--cytoskeleton--G-protein coupled receptor protein signaling pathway--integral to membrane--molecular_function--nucleoplasm--nucleus--protein binding--tight junction	ENSG00000125755	A_23_P78808	SYMPK
ENSG00000171368	A_23_P58671,A_23_P58675	TPPP	nan	nan	nan	ENSP00000353785	10.649	ENSP00000353785	0.9704	0.988	1	2	976.824	1996.4	1.59165e-05	3.17289e-05	-0.574523	-0.310432	-0.925098	2.12238e-05	4.33635e-05	-18.6906	ENSP00000353785 pep known-ccds chromosome NCBI36 5 712978 746466 -1 gene ENSG00000171368 transcript ENST00000360578 CCDS3856.1	microtubule binding--microtubule bundle formation--microtubule polymerization--perinuclear region of cytoplasm--positive regulation of protein complex assembly--positive regulation of protein polymerization--protein binding--soluble fraction	ENSG00000171368	A_23_P58671,A_23_P58675	TPPP
ENSG00000198918	A_23_P34018,A_32_P220301,A_24_P881430,A_24_P145787,A_32_P220307,A_32_P111658	RPL39	nan	nan	nan	ENSP00000355315	0.79	ENSP00000355315	0.7639	0.8412	5	8	51826.7	91649.9	7.95824e-05	0.000126916	-0.826193	-0.247579	-0.721657	0.00112606	0.00199071	-105.159	ENSP00000355315 pep known-ccds chromosome NCBI36 X 118804497 118809634 -1 gene ENSG00000198918 transcript ENST00000361575 CCDS14586.1	cytosolic large ribosomal subunit (sensu Eukaryota)--intracellular--ribosome--RNA binding--structural constituent of ribosome--translation	ENSG00000198918	A_23_P34018,A_32_P220301,A_24_P881430,A_24_P145787,A_32_P220307,A_32_P111658	RPL39
ENSG00000086061	A_23_P60479,A_24_P9671	DNAJA1	nan	nan	nan	ENSP00000369127	16.88	ENSP00000369127	1	1	37	31	23496.5	19758.7	0.000588909	0.000491798	0.741305	0.0752442	0.323243	0.000510518	0.000429176	18.0076	ENSP00000369127 pep known-ccds chromosome NCBI36 9 33015209 33029905 1 gene ENSG00000086061 transcript ENST00000330899 CCDS6533.1	androgen receptor signaling pathway--heat shock protein binding--low-density lipoprotein receptor binding--membrane--metal ion binding--protein folding--response to unfolded protein--spermatogenesis--sperm motility--unfolded protein binding--zinc ion binding	ENSG00000086061	A_23_P60479,A_24_P9671	DNAJA1
ENSG00000122406	A_32_P206035,A_32_P933713,A_24_P324424,A_32_P185263,A_23_P12140,A_24_P93452,A_32_P225604,A_24_P238266,A_32_P25809,A_32_P185259,A_24_P367069,A_23_P12133,A_24_P101694	RPL5	RPL5	ENSG00000122406	NM_000969	ENSP00000359345	9.04	ENSP00000359345	1	1	142	155	168381	184473	0.00226014	0.00245899	-0.726989	-0.0396392	-0.0486069	0.00365849	0.00400691	-27.0519	ENSP00000359345 pep known-ccds chromosome NCBI36 1 93070182 93080068 1 gene ENSG00000122406 transcript ENST00000370321 CCDS741.1	5S rRNA binding--cytoplasm--cytosolic large ribosomal subunit (sensu Eukaryota)--intracellular--nucleus--protein binding--ribosome--rRNA binding--structural constituent of ribosome--translation	ENSG00000122406	A_32_P206035,A_32_P933713,A_24_P324424,A_32_P185263,A_23_P12140,A_24_P93452,A_32_P225604,A_24_P238266,A_32_P25809,A_32_P185259,A_24_P367069,A_23_P12133,A_24_P101694	RPL5
ENSG00000120438	A_32_P456537,A_32_P501400,A_23_P383835,A_24_P187154,A_23_P31135,A_24_P307184,A_23_P122782	ACAT2,TCP1	nan	nan	nan	ENSP00000317334	27.33	ENSP00000317334	1	1	82	75	32162.4	29525.1	0.00130515	0.00118983	0.579531	0.0371568	0.199963	0.000698804	0.000641309	10.6595	ENSP00000317334 pep known-ccds chromosome NCBI36 6 160119520 160130731 -1 gene ENSG00000120438 transcript ENST00000321394 CCDS5269.1	ATP binding--cellular protein metabolic process--chaperonin-containing T-complex--cytoplasm--cytosol--microtubule organizing center--nuclear heterochromatin--nucleotide binding--pericentriolar material--protein binding--protein folding--tubulin folding--unfolded protein binding	ENSG00000120438	A_32_P456537,A_32_P501400,A_23_P383835,A_24_P187154,A_23_P31135,A_24_P307184,A_23_P122782	ACAT2,TCP1
ENSG00000116062	A_32_P354471,A_23_P102202	MSH6	MSH6	ENSG00000116062	NM_000179	ENSP00000234420	54.433	ENSP00000234420	0.9999	0.9945	4	6	787.641	1179.41	6.36659e-05	9.51867e-05	-0.627306	-0.175335	-0.487823	1.71134e-05	2.56177e-05	-8.82661	ENSP00000234420 pep known-ccds chromosome NCBI36 2 47863790 47887588 1 gene ENSG00000116062 transcript ENST00000234420 CCDS1836.1	ADP binding--ATPase activity--ATP binding--base-excision repair--chromatin binding--damaged DNA binding--determination of adult life span--dinucleotide insertion or deletion binding--DNA damage response, signal transduction resulting in induction of apoptosis--four-way junction DNA binding--guanine/thymine mispair binding--isotype switching--lipid catabolic process--magnesium ion binding--mismatc…	ENSG00000116062	A_32_P354471,A_23_P102202	MSH6
ENSG00000061794	A_23_P25073,A_32_P119928,A_32_P119931	MRPS35	nan	nan	nan	ENSP00000081029	16.56	ENSP00000081029	0.6718	0.8385	1	2	434.864	1089.54	1.59165e-05	3.17289e-05	-0.574523	-0.398889	-1.21141	9.44846e-06	2.36657e-05	-16.762	ENSP00000081029 pep known-ccds chromosome NCBI36 12 27754996 27800494 1 gene ENSG00000061794 transcript ENST00000081029 CCDS8714.1	--DNA damage response, detection of DNA damage--mitochondrial small ribosomal subunit--mitochondrion--peptide biosynthetic process--ribonucleoprotein complex	ENSG00000061794	A_23_P25073,A_32_P119928,A_32_P119931	MRPS35
ENSG00000104131	A_23_P54297	EIF3S1	nan	nan	nan	ENSP00000261868	14.33	ENSP00000261868	0.9807	0.2879	3	2	2200.82	432.31	4.77494e-05	3.17289e-05	0.450883	0.70679	2.3674	4.78181e-05	9.39012e-06	34.4728	ENSP00000261868 pep known-ccds chromosome NCBI36 15 42616681 42641489 1 gene ENSG00000104131 transcript ENST00000261868 CCDS10111.1	eukaryotic translation initiation factor 3 complex--protein binding--regulation of translational initiation--translation--translation initiation factor activity	ENSG00000104131	A_23_P54297	EIF3S1
ENSG00000088986	A_32_P818323,A_32_P918283,A_23_P65031,A_32_P191354,A_24_P124672	DYNLL1	nan	nan	nan	ENSP00000242577	3.24	ENSP00000242577	0.9906	1	4	18	13109.5	59772	6.36659e-05	0.00028556	-2.9774	-0.65891	-2.05304	0.000284836	0.00129829	-172.873	ENSP00000242577 pep known-ccds chromosome NCBI36 12 119418309 119420679 1 gene ENSG00000088986 transcript ENST00000242577 CCDS9200.1	actin cytoskeleton organization and biogenesis--anatomical structure morphogenesis--cytoplasm--cytoplasmic dynein complex--female gamete generation--microtubule--microtubule associated complex--microtubule-based process--microtubule motor activity--protein binding	ENSG00000088986	A_32_P818323,A_32_P918283,A_23_P65031,A_32_P191354,A_24_P124672	DYNLL1
ENSG00000115524	A_32_P31633,A_23_P368393,A_23_P108441,A_24_P610387	SF3B1	nan	nan	nan	ENSP00000335321	50.08	ENSP00000335321	1	1	22	42	4709.04	9023.08	0.000350162	0.000666307	-2.48754	-0.282422	-0.834438	0.000102315	0.000195989	-36.7992	ENSP00000335321 pep known-ccds chromosome NCBI36 2 197964945 198008016 -1 gene ENSG00000115524 transcript ENST00000335508 CCDS33356.1	anterior/posterior pattern formation--chromatin binding--nuclear mRNA splicing, via spliceosome--nucleus--protein binding--RNA splicing--RNA splicing factor activity, transesterification mechanism--spliceosome	ENSG00000115524	A_32_P31633,A_23_P368393,A_23_P108441,A_24_P610387	SF3B1
ENSG00000138326	A_32_P116105,A_23_P1206	RPS24	nan	nan	nan	ENSP00000361435	5.039	ENSP00000361435	1	1	9	15	19145.7	32027	0.000143248	0.000237967	-1.21684	-0.223445	-0.643541	0.000415987	0.000695653	-56.9246	ENSP00000361435 pep known-ccds chromosome NCBI36 10 79463580 79470477 1 gene ENSG00000138326 transcript ENST00000372360 CCDS7355.1	cytosolic small ribosomal subunit (sensu Eukaryota)--intracellular--nucleotide binding--ribosome--RNA binding--structural constituent of ribosome--translation	ENSG00000138326	A_32_P116105,A_23_P1206	RPS24
ENSG00000164134	A_32_P40667,A_23_P212825,A_24_P226116,A_32_P163431	NARG1	nan	nan	nan	ENSP00000296543	42.487	ENSP00000296543	1	1	45	32	11353.5	8103.34	0.000716241	0.000507663	1.49631	0.146467	0.553773	0.000246682	0.000176011	23.3244	ENSP00000296543 pep known chromosome NCBI36 4 140474778 140531239 1 gene ENSG00000164134 transcript ENST00000296543	angiogenesis--cell differentiation--cytoplasm--multicellular organismal development--N-acetyltransferase activity--N-terminal protein amino acid acetylation--nucleus--positive regulation of transcription, DNA-dependent--protein binding--ribosome binding--transcription--transcription factor complex	ENSG00000164134	A_32_P40667,A_23_P212825,A_24_P226116,A_32_P163431	NARG1
ENSG00000112062	A_23_P214696,A_24_P397566,A_23_P426292,A_24_P283288	MAPK14	nan	nan	nan	ENSP00000229794	14.105	ENSP00000229794	0.9841	0.9871	6	7	4487.37	5270.55	9.54988e-05	0.000111051	-0.271463	-0.0698645	-0.146439	9.74987e-05	0.000114481	-7.91388	ENSP00000229794 pep known-ccds chromosome NCBI36 6 36103551 36186513 1 gene ENSG00000112062 transcript ENST00000229794 CCDS4816.1	ATP binding--cell motility--cell surface receptor linked signal transduction--chemotaxis--cytoplasm--MAP kinase activity--MAP kinase kinase activity--MP kinase activity--nucleotide binding--nucleus--protein amino acid phosphorylation--protein binding--protein kinase activity--protein kinase cascade--protein serine/threonine kinase activity--protein-tyrosine kinase activity--response to stress--tr…	ENSG00000112062	A_23_P214696,A_24_P397566,A_23_P426292,A_24_P283288	MAPK14
ENSG00000106399	A_23_P256455,A_24_P383834	RPA3	nan	nan	nan	ENSP00000223129	5.46	ENSP00000223129	1	1	57	41	111907	80790.7	0.000907239	0.000650443	1.63308	0.141495	0.537681	0.00243144	0.00175484	71.0246	ENSP00000223129 pep known-ccds chromosome NCBI36 7 7643102 7724763 -1 gene ENSG00000106399 transcript ENST00000223129 CCDS5356.1	DNA repair--DNA replication--DNA replication factor A complex--nucleus--single-stranded DNA binding	ENSG00000106399	A_23_P256455,A_24_P383834	RPA3
ENSG00000160255	nan,A_32_P494558,A_23_P211180,A_23_P430411,A_23_P329573	ITGB2	nan	nan	nan	ENSP00000347279	30.725	ENSP00000347279	0.8759	0	5	0	1527.94	0	7.95824e-05	0	2.23978	99999	99999	3.31982e-05	0	39.0951	ENSP00000347279 pep known-ccds chromosome NCBI36 21 45130334 45173181 -1 gene ENSG00000160255 transcript ENST00000355153 CCDS13716.1	activated T cell proliferation--activation of NF-kappaB transcription factor--apoptosis--binding--cell adhesion--cell adhesion molecule binding--cell-cell adhesion--cell-cell signaling--cell-matrix adhesion--cell surface--cellular extravasation--endothelial cell migration--inflammatory response--integral to membrane--integrin complex--integrin-mediated signaling pathway--leukocyte adhesion--leuko…	ENSG00000160255	A_32_P494558,A_23_P211180,A_23_P430411,A_23_P329573	ITGB2
ENSG00000070756	A_32_P87953,A_23_P82693,A_24_P195749,A_32_P38136	PABPC1	nan	nan	nan	ENSP00000313007	25.76	ENSP00000313007	1	1	28	27	11651.6	11276.9	0.000445661	0.00042834	0.14701	0.0141985	0.125653	0.000253159	0.000244942	2.49822	ENSP00000313007 pep known-ccds chromosome NCBI36 8 101784320 101804115 -1 gene ENSG00000070756 transcript ENST00000318607 CCDS6289.1	cytoplasm--mRNA polyadenylation--mRNA processing--mRNA stabilization--nucleic acid binding--nucleotide binding--nucleus--poly(A) binding--protein binding--RNA binding--RNA splicing--spliceosome--translation activator activity	ENSG00000070756	A_32_P87953,A_23_P82693,A_24_P195749,A_32_P38136	PABPC1
ENSG00000151914	A_32_P187919,A_23_P303718,nan,A_23_P59388,A_23_P42530,A_23_P348159	DST	DST	ENSG00000151914	NM_020388	ENSP00000359805	342.097	ENSP00000359805	0	0.8757	0	2	0	55.0815	0	3.17289e-05	-1.41191	99999	99999	0	1.19642e-06	-7.42057	ENSP00000359805 pep known chromosome NCBI36 6 56430755 56816422 -1 gene ENSG00000151914 transcript ENST00000370769	--actin binding--actin cytoskeleton--actin cytoskeleton organization and biogenesis--actin filament binding--basement membrane--calcium ion binding--cell adhesion--cell cycle arrest--cytoplasm--cytoplasmic membrane-bound vesicle--cytoplasmic microtubule organization and biogenesis--cytoskeleton--cytoskeleton organization and biogenesis--extracellular space--hemidesmosome--integrin binding--integr…	ENSG00000151914	A_32_P187919,A_23_P303718,A_23_P59388,A_23_P42530,A_23_P348159	DST
ENSG00000080819	A_23_P144179	CPOX	CPOX	ENSG00000080819	NM_000097	ENSP00000264193	19.18	ENSP00000264193	0.9995	1	8	5	4468.88	2804.73	0.000127332	7.93223e-05	0.837996	0.202307	0.734514	9.70969e-05	6.0921e-05	19.5263	ENSP00000264193 pep known-ccds chromosome NCBI36 3 99780982 99795131 -1 gene ENSG00000080819 transcript ENST00000264193 CCDS2932.1	coproporphyrinogen oxidase activity--heme biosynthetic process--mitochondrial intermembrane space--mitochondrion--oxidoreductase activity--porphyrin biosynthetic process--protein self-association--response to arsenic--response to drug--response to mercury ion	ENSG00000080819	A_23_P144179	CPOX
ENSG00000085733	nan,A_32_P76526,A_32_P76523,A_23_P202823	CTTN	nan	nan	nan	ENSP00000365745	23.39	ENSP00000365745	0	0.9735	0	2	0	895.583	0	3.17289e-05	-1.41191	99999	99999	0	1.94528e-05	-29.9219	ENSP00000365745 pep known chromosome NCBI36 11 69922292 69960162 1 gene ENSG00000085733 transcript ENST00000376561	--cell cortex--cytoplasm--cytoskeleton--lamellipodium--protein binding--receptor-mediated endocytosis--ruffle--soluble fraction	ENSG00000085733	A_32_P76526,A_32_P76523,A_23_P202823	CTTN
ENSG00000088930	A_23_P166135	XRN2	nan	nan	nan	ENSP00000366396	36.779	ENSP00000366396	1	1	53	56	15447.2	16381.7	0.000843573	0.000888409	-0.270378	-0.025508	-0.00286762	0.000335627	0.000355823	-5.21169	ENSP00000366396 pep known-ccds chromosome NCBI36 20 21231942 21318463 1 gene ENSG00000088930 transcript ENST00000377191 CCDS13144.1	5'-3' exoribonuclease activity--cell growth--DNA catabolic process, exonucleolytic--exonuclease activity--hydrolase activity--intracellular--metal ion binding--mRNA processing--nucleic acid binding--nucleolus--nucleus--protein binding--regulation of transcription, DNA-dependent--RNA catabolic process--RNA metabolic process--spermatogenesis--transcription--transcription termination--zinc ion bindi…	ENSG00000088930	A_23_P166135	XRN2
ENSG00000104980	A_23_P119214	TIMM44	nan	nan	nan	ENSP00000270538	23.038	ENSP00000270538	0.9509	0.9907	4	4	1769.8	1850.66	6.36659e-05	6.34578e-05	0.00462948	-0.0194031	0.0168923	3.84531e-05	4.01979e-05	-1.33482	ENSP00000270538 pep known-ccds chromosome NCBI36 19 7897604 7914538 -1 gene ENSG00000104980 transcript ENST00000270538 CCDS12192.1	ATP binding--intracellular protein transport--intracellular protein transport across a membrane--membrane--mitochondrial inner membrane presequence translocase complex--mitochondrial matrix--mitochondrion--nucleotide binding--protein binding--protein targeting to mitochondrion--protein translocase activity	ENSG00000104980	A_23_P119214	TIMM44
ENSG00000100101	A_23_P6456	NOL12	nan	nan	nan	ENSP00000352021	6.34	ENSP00000352021	0.9617	0	2	0	3252.03	0	3.18329e-05	0	1.41654	99999	99999	7.06581e-05	0	57.0362	ENSP00000352021 pep known-ccds chromosome NCBI36 22 36412307 36419429 1 gene ENSG00000100101 transcript ENST00000359114 CCDS13955.1	nucleolus--nucleus--rRNA binding	ENSG00000100101	A_23_P6456	NOL12
ENSG00000205940	nan	nan	nan	nan	nan	ENSP00000371882	22.51	ENSP00000371882	0.8654	0.9272	31	24	12775.5	10636	0.000493411	0.000380747	0.956228	0.0795981	0.337335	0.000277578	0.000231023	14.0076	ENSP00000371882 pep known chromosome NCBI36 4 12944136 12949024 1 gene ENSG00000205940 transcript ENST00000382444	ATP binding--protein folding--response to stress--unfolded protein binding	ENSG00000205940	nan	nan
ENSG00000110619	A_23_P203514,A_24_P95439	CARS	nan	nan	nan	ENSP00000369897	39.198	ENSP00000369897	0.9592	0.9982	5	3	1311.56	821.949	7.95824e-05	4.75934e-05	0.71176	0.202945	0.736578	2.84968e-05	1.78534e-05	10.6071	ENSP00000369897 pep known chromosome NCBI36 11 2978736 3025808 -1 gene ENSG00000110619 transcript ENST00000380525	ATP binding--cysteine-tRNA ligase activity--cysteinyl-tRNA aminoacylation--cytoplasm--ligase activity--metal ion binding--nucleotide binding--soluble fraction--translation--tRNA binding--zinc ion binding	ENSG00000110619	A_23_P203514,A_24_P95439	CARS
ENSG00000101444	A_24_P401381,A_23_P17575,A_24_P57367	AHCY	nan	nan	nan	ENSP00000217426	16.79	ENSP00000217426	1	1	75	75	47883.4	48059.6	0.00119374	0.00118983	0.0200575	-0.0015958	0.0745303	0.00104038	0.00104389	-0.522492	ENSP00000217426 pep known-ccds chromosome NCBI36 20 32331737 32354811 -1 gene ENSG00000101444 transcript ENST00000217426 CCDS13233.1	adenosylhomocysteinase activity--cytoplasm--hydrolase activity--one-carbon compound metabolic process--protein binding	ENSG00000101444	A_24_P401381,A_23_P17575,A_24_P57367	AHCY
ENSG00000163468	nan,A_23_P160631	CCT3	CCT3	ENSG00000163468	NM_001008800	ENSP00000357244	21.15	ENSP00000357244	1	1	224	252	113530	128192	0.00356529	0.00399784	-1.25004	-0.0527483	-0.0910381	0.00246672	0.00278443	-29.7855	ENSP00000357244 pep known-ccds chromosome NCBI36 1 154545376 154574819 -1 gene ENSG00000163468 transcript ENST00000368261 CCDS1140.2	ATP binding--cellular protein metabolic process--chaperonin-containing T-complex--cytoplasm--cytoskeleton--nucleotide binding--protein binding--protein folding--unfolded protein binding	ENSG00000163468	A_23_P160631	CCT3
ENSG00000132780	A_32_P28365,A_32_P28359,A_23_P34794,A_23_P34800	NASP	nan	nan	nan	ENSP00000345532	33.405	ENSP00000345532	1	1	145	157	46529.7	50565.9	0.00230789	0.00249072	-0.662876	-0.0361274	-0.0372404	0.00101097	0.00109833	-12.9127	ENSP00000345532 pep known-ccds chromosome NCBI36 1 45822304 45857145 1 gene ENSG00000132780 transcript ENST00000341288 CCDS526.1	--binding--blastocyst development--cell cycle--cell proliferation--cytoplasm--DNA replication--histone exchange--Hsp90 protein binding--nucleus--protein binding--protein transport	ENSG00000132780	A_32_P28365,A_32_P28359,A_23_P34794,A_23_P34800	NASP
ENSG00000058673	A_23_P255194,A_32_P130265,A_24_P289447,A_32_P123598,A_32_P911532,A_32_P221076,A_24_P19993,A_23_P58967	ZC3H11A	nan	nan	nan	ENSP00000354969	36.07	ENSP00000354969	0.9923	0	2	0	589.795	0	3.18329e-05	0	1.41654	99999	99999	1.28147e-05	0	24.2894	ENSP00000354969 pep known chromosome NCBI36 1 202031411 202089869 1 gene ENSG00000058673 transcript ENST00000361958	metal ion binding--nucleic acid binding--zinc ion binding	ENSG00000058673	A_23_P255194,A_32_P130265,A_24_P289447,A_32_P123598,A_32_P911532,A_32_P221076,A_24_P19993,A_23_P58967	ZC3H11A
ENSG00000135624	A_23_P102404,A_32_P213322,A_23_P102401,A_24_P118813	CCT7	CCT7	ENSG00000135624	NM_006429	ENSP00000258091	25.659	ENSP00000258091	1	1	139	126	58069.7	52832.5	0.00221239	0.00199892	0.826099	0.0410485	0.212559	0.0012617	0.00114756	15.7863	ENSP00000258091 pep known chromosome NCBI36 2 73314913 73333655 1 gene ENSG00000135624 transcript ENST00000258091	ATP binding--cellular protein metabolic process--chaperonin-containing T-complex--cytoplasm--identical protein binding--nucleotide binding--protein binding--protein folding--regulation of progression through cell cycle--unfolded protein binding	ENSG00000135624	A_23_P102404,A_32_P213322,A_23_P102401,A_24_P118813	CCT7
ENSG00000121579	A_32_P108119,nan,A_32_P308768,A_23_P121122	NAT13	nan	nan	nan	ENSP00000240922	9.687	ENSP00000240922	0	0.9316	0	2	0	2069.38	0	3.17289e-05	-1.41191	99999	99999	0	4.49486e-05	-45.4841	ENSP00000240922 pep known-ccds chromosome NCBI36 3 114920531 114947786 -1 gene ENSG00000121579 transcript ENST00000240922 CCDS2975.1	--acyltransferase activity--cytoplasm--metabolic process--N-acetyltransferase activity--N-terminal protein amino acid acetylation--protein binding--transferase activity	ENSG00000121579	A_32_P108119,A_32_P308768,A_23_P121122	NAT13
ENSG00000077097	A_23_P121095	TOP2B	nan	nan	nan	ENSP00000264331	85.035	ENSP00000264331	0.4243	0.8573	29	142	1551.13	15402.6	0.000461578	0.00225275	-8.6258	-0.996946	-3.14718	3.37019e-05	0.000334556	-106.371	ENSP00000264331 pep known chromosome NCBI36 3 25614479 25680792 -1 gene ENSG00000077097 transcript ENST00000264331	ATP binding--axonogenesis--chromatin binding--chromosome--cytoplasm--cytosol--DNA binding--DNA metabolic process--DNA topoisomerase (ATP-hydrolyzing) activity--DNA topological change--forebrain development--heterochromatin--histone deacetylase binding--neuron migration--nucleoplasm--nucleotide binding--nucleus--protein amino acid phosphorylation--protein C-terminus binding--protein heterodimeriza…	ENSG00000077097	A_23_P121095	TOP2B
ENSG00000047188	A_23_P41732,A_24_P178106	YTHDC2	nan	nan	nan	ENSP00000161863	57.828	ENSP00000161863	0	1	0	23	0	4279.17	0	0.000364882	-4.78843	99999	99999	0	9.2947e-05	-65.407	ENSP00000161863 pep known-ccds chromosome NCBI36 5 112877309 112958878 1 gene ENSG00000047188 transcript ENST00000161863 CCDS4113.1	ATP binding--ATP-dependent helicase activity--helicase activity--nucleic acid binding--nucleoside-triphosphatase activity--nucleotide binding	ENSG00000047188	A_23_P41732,A_24_P178106	YTHDC2
ENSG00000089006	A_23_P131954	SNX5	nan	nan	nan	ENSP00000366988	23.33	ENSP00000366988	1	1	12	12	5513.67	5533.97	0.000190998	0.000190373	0.008019	-0.0015958	0.0745303	0.000119798	0.000120202	-0.177218	ENSP00000366988 pep known-ccds chromosome NCBI36 20 17870241 17897241 -1 gene ENSG00000089006 transcript ENST00000377759 CCDS13130.1	cell communication--nucleotide binding--phosphoinositide binding--protein binding--protein transport	ENSG00000089006	A_23_P131954	SNX5
ENSG00000099942	A_32_P173122,A_23_P40535,A_24_P935009	CRKL	nan	nan	nan	ENSP00000346300	13.679	ENSP00000346300	1	1	41	36	32129.5	28315.1	0.000652575	0.00057112	0.584345	0.0548856	0.257347	0.000698089	0.000615027	15.5571	ENSP00000346300 pep known-ccds chromosome NCBI36 22 19601722 19638034 1 gene ENSG00000099942 transcript ENST00000354336 CCDS13785.1	anterior/posterior pattern formation--blood vessel development--cell motility--heart development--intracellular signaling cascade--JNK cascade--organ morphogenesis--parathyroid gland development--pattern specification process--protein amino acid phosphorylation--protein binding--protein-tyrosine kinase activity--Ras protein signal transduction--SH3/SH2 adaptor activity--thymus development	ENSG00000099942	A_32_P173122,A_23_P40535,A_24_P935009	CRKL
ENSG00000162775	nan,A_23_P34877,A_23_P34879	RBM15	nan	nan	nan	ENSP00000358799	41.33	ENSP00000358799	1	0.7136	14	4	3631.09	743.052	0.000222831	6.34578e-05	2.36414	0.689017	2.30988	7.8894e-05	1.61397e-05	43.6783	ENSP00000358799 pep known-ccds chromosome NCBI36 1 110682651 110690822 1 gene ENSG00000162775 transcript ENST00000369784 CCDS822.1	--binding--nucleic acid binding--nucleotide binding--nucleus--regulation of transcription--RNA binding	ENSG00000162775	A_23_P34877,A_23_P34879	RBM15
ENSG00000089009	A_24_P575336,A_32_P215714,A_23_P151321,A_24_P50489,A_32_P50043,A_32_P59811,A_32_P160398,A_32_P205006,A_32_P107886,A_24_P315654,A_24_P631948	RPL6	RPL6	ENSG00000089009	NM_000970	ENSP00000202773	12.22	ENSP00000202773	1	1	126	109	110528	95967.7	0.00200548	0.00172923	1.13511	0.0613483	0.278265	0.00240149	0.0020845	32.147	ENSP00000202773 pep known-ccds chromosome NCBI36 12 111327380 111331826 -1 gene ENSG00000089009 transcript ENST00000202773 CCDS9162.1	chromatin--cytosolic large ribosomal subunit (sensu Eukaryota)--DNA binding--intracellular--nucleus--regulation of transcription, DNA-dependent--ribosome--RNA binding--structural constituent of ribosome--translation	ENSG00000089009	A_24_P575336,A_32_P215714,A_23_P151321,A_24_P50489,A_32_P50043,A_32_P59811,A_32_P160398,A_32_P205006,A_32_P107886,A_24_P315654,A_24_P631948	RPL6
ENSG00000122026	A_32_P870243,A_32_P76441,A_32_P218644,A_32_P171695,A_32_P95176,A_23_P2725,A_32_P192723,A_24_P32836,A_32_P118258,A_32_P203157,A_32_P57237,A_32_P234738,A_24_P333052,A_24_P41629,A_32_P118262,A_32_P807601	RPL21	nan	nan	nan	ENSP00000346027	6.039	ENSP00000346027	1	1	114	182	202355	324247	0.00181448	0.00288733	-3.92889	-0.204762	-0.583071	0.00439664	0.00704291	-168.344	ENSP00000346027 pep known-ccds chromosome NCBI36 13 26723446 26728705 1 gene ENSG00000122026 transcript ENST00000311549 CCDS9320.1	cytosolic large ribosomal subunit (sensu Eukaryota)--intracellular--ribosome--RNA binding--structural constituent of ribosome--translation	ENSG00000122026	A_32_P870243,A_32_P76441,A_32_P218644,A_32_P171695,A_32_P95176,A_23_P2725,A_32_P192723,A_24_P32836,A_32_P118258,A_32_P203157,A_32_P57237,A_32_P234738,A_24_P333052,A_24_P41629,A_32_P118262,A_32_P807601	RPL21
ENSG00000006744	A_23_P38254,A_24_P133822,A_23_P38262	ELAC2	ELAC2	ENSG00000006744	NM_018127	ENSP00000337445	27.08	ENSP00000337445	1	1	51	73	20188.1	29003.1	0.00081174	0.00115811	-1.9584	-0.157348	-0.429604	0.000438635	0.00062997	-39.7216	ENSP00000337445 pep known-ccds chromosome NCBI36 17 12836435 12862049 -1 gene ENSG00000006744 transcript ENST00000338034 CCDS11164.1	endonuclease activity--hydrolase activity--metal ion binding--nucleus--tRNA processing--zinc ion binding	ENSG00000006744	A_23_P38254,A_24_P133822,A_23_P38262	ELAC2
ENSG00000107223	A_23_P60376	EDF1	nan	nan	nan	ENSP00000224073	4.94	ENSP00000224073	0.9615	0.5432	5	2	10432	2366.1	7.95824e-05	3.17289e-05	1.13826	0.644334	2.16525	0.000226659	5.13935e-05	71.3204	ENSP00000224073 pep known-ccds chromosome NCBI36 9 138876392 138880559 -1 gene ENSG00000107223 transcript ENST00000224073 CCDS7011.1	calmodulin binding--cytoplasm--DNA binding--endothelial cell differentiation--intracellular--multicellular organismal development--nucleus--positive regulation of DNA binding--regulation of lipid metabolic process--regulation of transcription, DNA-dependent--sequence-specific DNA binding--transcription coactivator activity--transcription factor TFIID complex	ENSG00000107223	A_23_P60376	EDF1
ENSG00000110958	A_24_P343869,A_23_P64681,A_32_P304864,A_32_P114902,A_32_P114896,A_32_P30813,A_32_P139960	PTGES3	nan	nan	nan	ENSP00000262033	5.45	ENSP00000262033	1	1	19	19	37370.7	37508.3	0.000302413	0.000301425	0.0100909	-0.0015958	0.0745303	0.000811967	0.00081471	-0.461533	ENSP00000262033 pep known-ccds chromosome NCBI36 12 55343428 55368324 -1 gene ENSG00000110958 transcript ENST00000262033 CCDS31836.1	chromosome, telomeric region--cytoplasm--fatty acid biosynthetic process--isomerase activity--prostaglandin biosynthetic process--prostaglandin-E synthase activity--protein folding--signal transduction--telomerase activity--telomerase holoenzyme complex--telomere maintenance--unfolded protein binding	ENSG00000110958	A_24_P343869,A_23_P64681,A_32_P304864,A_32_P114902,A_32_P114896,A_32_P30813,A_32_P139960	PTGES3
ENSG00000178878	A_32_P230059,A_23_P48217	APOLD1	nan	nan	nan	ENSP00000350698	20.779	ENSP00000350698	0.9881	0.9889	1	3	509.742	1536.1	1.59165e-05	4.75934e-05	-0.996744	-0.479069	-1.47093	1.10754e-05	3.33653e-05	-22.6849	ENSP00000350698 pep known-ccds chromosome NCBI36 12 12770130 12874176 1 gene ENSG00000178878 transcript ENST00000358007 CCDS8655.1	angiogenesis--ATP binding--cell differentiation--chromosome--DNA binding--DNA topoisomerase (ATP-hydrolyzing) activity--DNA topological change--extracellular region--integral to membrane--lipid binding--lipid transport--lipoprotein metabolic process--membrane--multicellular organismal development	ENSG00000178878	A_32_P230059,A_23_P48217	APOLD1
ENSG00000137073	nan,A_23_P60471,A_23_P60472	UBAP2	nan	nan	nan	ENSP00000349866	18.79	ENSP00000349866	1	1	9	6	5134.4	3435.54	0.000143248	9.51867e-05	0.780983	0.174495	0.644495	0.000111557	7.46226e-05	18.3663	ENSP00000349866 pep novel chromosome NCBI36 9 33911691 34038947 -1 gene ENSG00000137073 transcript ENST00000357314		ENSG00000137073	A_23_P60471,A_23_P60472	UBAP2
ENSG00000116754	A_32_P385537,A_24_P912300,A_23_P11664	SFRS11	nan	nan	nan	ENSP00000359988	12.73	ENSP00000359988	1	1	19	36	15999.2	30425.9	0.000302413	0.00057112	-2.28064	-0.279145	-0.823829	0.000347621	0.000660876	-66.9404	ENSP00000359988 pep known-ccds chromosome NCBI36 1 70443995 70491323 1 gene ENSG00000116754 transcript ENST00000370950 CCDS647.1	--mRNA processing--nucleic acid binding--nucleotide binding--nucleus--RNA binding--RNA splicing	ENSG00000116754	A_32_P385537,A_24_P912300,A_23_P11664	SFRS11
ENSG00000100889	nan,A_23_P140207,A_23_P128817	PCK2	nan	nan	nan	ENSP00000216780	27.579	ENSP00000216780	0.5486	0.9889	2	2	426.463	771.567	3.18329e-05	3.17289e-05	0.00327348	-0.257492	-0.753745	9.26592e-06	1.67591e-05	-9.96532	ENSP00000216780 pep known-ccds chromosome NCBI36 14 23633323 23643179 1 gene ENSG00000100889 transcript ENST00000216780 CCDS9609.1	gluconeogenesis--GTP binding--lyase activity--manganese ion binding--mitochondrion--phosphoenolpyruvate carboxykinase activity--phosphoenolpyruvate carboxykinase (GTP) activity--purine nucleotide binding	ENSG00000100889	A_23_P140207,A_23_P128817	PCK2
ENSG00000103653	A_23_P152020,A_32_P340328,A_23_P152024	CSK	nan	nan	nan	ENSP00000220003	21.148	ENSP00000220003	1	1	12	20	6082.56	10174.9	0.000190998	0.000317289	-1.40514	-0.223445	-0.643541	0.000132158	0.000221007	-32.0793	ENSP00000220003 pep known-ccds chromosome NCBI36 15 72861489 72882524 1 gene ENSG00000103653 transcript ENST00000220003 CCDS10269.1	ATP binding--cytoplasm--intercellular junction--intracellular signaling cascade--negative regulation of cell proliferation--nucleotide binding--plasma membrane--protein amino acid phosphorylation--protein binding--protein C-terminus binding--protein kinase activity--protein serine/threonine kinase activity--protein-tyrosine kinase activity--regulation of progression through cell cycle--transferas…	ENSG00000103653	A_23_P152020,A_32_P340328,A_23_P152024	CSK
ENSG00000137710	A_23_P203023,A_24_P540560,A_32_P61745,A_23_P203027	RDX	nan	nan	nan	ENSP00000342830	23.93	ENSP00000342830	0.9988	1	2	4	894.829	1798.4	3.18329e-05	6.34578e-05	-0.812508	-0.303147	-0.901519	1.94423e-05	3.90628e-05	-17.4035	ENSP00000342830 pep known-ccds chromosome NCBI36 11 109605378 109672647 -1 gene ENSG00000137710 transcript ENST00000343115 CCDS8343.1	actin binding--actin cytoskeleton--apical part of cell--apical protein localization--barbed-end actin filament capping--cytoplasm--cytoskeletal anchoring--cytoskeletal protein binding--cytoskeleton--extrinsic to membrane--filopodium--lamellipodium--microvillus biogenesis--plasma membrane--ruffle--stereocilium--structural molecule activity	ENSG00000137710	A_23_P203023,A_24_P540560,A_32_P61745,A_23_P203027	RDX
ENSG00000144744	A_23_P211840	UBE1C	nan	nan	nan	ENSP00000354340	12.99	ENSP00000354340	0.9991	1	10	13	8244.68	10767.2	0.000159165	0.000206238	-0.617751	-0.11593	-0.295543	0.000179135	0.000233873	-18.2758	ENSP00000354340 pep known-ccds chromosome NCBI36 3 69187278 69212194 -1 gene ENSG00000144744 transcript ENST00000361055 CCDS2909.1	ATP binding--catalytic activity--cell cycle--cellular_component--electron transport--endomitotic cell cycle--ligase activity--mitotic cell cycle--nucleotide binding--nucleus--oxidoreductase activity--protein binding--protein heterodimerization activity--protein modification process--proteolysis--regulation of progression through cell cycle--small protein activating enzyme activity--ubiquitin cycle	ENSG00000144744	A_23_P211840	UBE1C
ENSG00000101347	A_23_P17341,A_24_P267592	SAMHD1	nan	nan	nan	ENSP00000262878	30.946	ENSP00000262878	0.9926	0.9842	5	4	1719.15	1368.7	7.95824e-05	6.34578e-05	0.338256	0.0990051	0.400151	3.73526e-05	2.97293e-05	6.31513	ENSP00000262878 pep known-ccds chromosome NCBI36 20 34953761 35013490 -1 gene ENSG00000101347 transcript ENST00000262878 CCDS13288.1	--catalytic activity--immune response--intracellular--nucleus	ENSG00000101347	A_23_P17341,A_24_P267592	SAMHD1
ENSG00000133112	A_24_P179351,A_23_P53797,A_32_P85923,A_24_P306726,A_32_P85925,A_32_P904393	TPT1	nan	nan	nan	ENSP00000339051	4.25	ENSP00000339051	1	1	14	20	35311.3	50630.4	0.000222831	0.000317289	-1.01959	-0.156498	-0.42685	0.000767221	0.00109973	-52.2355	ENSP00000339051 pep known chromosome NCBI36 13 44810320 44813221 -1 gene ENSG00000133112 transcript ENST00000309246	anti-apoptosis--calcium ion binding--calcium ion homeostasis--calcium ion transport--cytoplasm--extracellular space--multivesicular body--regulation of apoptosis--tubulin complex	ENSG00000133112	A_24_P179351,A_23_P53797,A_32_P85923,A_24_P306726,A_32_P85925,A_32_P904393	TPT1
ENSG00000084774	A_23_P40049,A_23_P40044	CAD	CAD	ENSG00000084774	NM_004341	ENSP00000264705	65.79	ENSP00000264705	1	1	111	83	18085.8	13573.4	0.00176673	0.00131675	2.03465	0.124649	0.483155	0.000392957	0.000294825	25.3918	ENSP00000264705 pep known-ccds chromosome NCBI36 2 27293762 27320158 1 gene ENSG00000084774 transcript ENST00000264705 CCDS1742.1	amino acid binding--amino acid metabolic process--arginine biosynthetic process--aspartate carbamoyltransferase activity--ATP binding--biosynthetic process--carbamoyl-phosphate synthase activity--carbamoyl-phosphate synthase (glutamine-hydrolyzing) activity--carboxyl- and carbamoyltransferase activity--catalytic activity--cytoplasm--'de novo' pyrimidine base biosynthetic process--dihydroorotase a…	ENSG00000084774	A_23_P40049,A_23_P40044	CAD
ENSG00000148396	nan,A_23_P251303,A_32_P16662	KIAA0310	nan	nan	nan	ENSP00000325827	44.408	ENSP00000325827	1	1	10	8	2413.86	1938.2	0.000159165	0.000126916	0.478383	0.0953142	0.388205	5.24469e-05	4.20993e-05	7.22044	ENSP00000325827 pep known chromosome NCBI36 9 138454380 138491962 -1 gene ENSG00000148396 transcript ENST00000313050	--DNA binding--ligand-dependent nuclear receptor activity--nucleus--regulation of transcription, DNA-dependent	ENSG00000148396	A_23_P251303,A_32_P16662	KIAA0310
ENSG00000142698	A_23_P160297	C1orf94	nan	nan	nan	ENSP00000362472	15.7	ENSP00000362472	0.9931	0	2	0	1356.12	0	3.18329e-05	0	1.41654	99999	99999	2.94649e-05	0	36.8314	ENSP00000362472 pep known-ccds chromosome NCBI36 1 34405071 34457319 1 gene ENSG00000142698 transcript ENST00000373374 CCDS381.1	protein binding	ENSG00000142698	A_23_P160297	C1orf94
ENSG00000136819	A_23_P9443	C9orf78	C9orf78	ENSG00000136819	NM_016482	ENSP00000361524	14.96	ENSP00000361524	0.9993	0.9996	6	9	4296.25	6470.04	9.54988e-05	0.00014278	-0.768305	-0.177817	-0.495857	9.33463e-05	0.000140535	-20.9356	ENSP00000361524 pep known-ccds chromosome NCBI36 9 131629390 131637375 -1 gene ENSG00000136819 transcript ENST00000372447 CCDS6931.1		ENSG00000136819	A_23_P9443	C9orf78
ENSG00000178982	A_24_P330971,A_23_P90264,A_23_P413208	EIF3S12	nan	nan	nan	ENSP00000248342	7.64	ENSP00000248342	0.9999	1	8	9	11223.5	12674.2	0.000127332	0.00014278	-0.235804	-0.0527918	-0.0911787	0.000243857	0.000275293	-9.36198	ENSP00000248342 pep known-ccds chromosome NCBI36 19 43801577 43819433 1 gene ENSG00000178982 transcript ENST00000248342 CCDS12517.1	cytoplasm--nucleus--protein binding--translational initiation--translation initiation factor activity	ENSG00000178982	A_24_P330971,A_23_P90264,A_23_P413208	EIF3S12
ENSG00000135655	A_23_P204269,A_32_P57057	USP15	nan	nan	nan	ENSP00000280377	44.24	ENSP00000280377	0.6565	0.999	4	8	636.288	1943.62	6.36659e-05	0.000126916	-1.14909	-0.484957	-1.48999	1.38249e-05	4.22169e-05	-25.7311	ENSP00000280377 pep known chromosome NCBI36 12 60940405 61084689 1 gene ENSG00000135655 transcript ENST00000280377	cysteine-type endopeptidase activity--peptidase activity--protein binding--ubiquitin cycle--ubiquitin-dependent protein catabolic process--ubiquitin thiolesterase activity	ENSG00000135655	A_23_P204269,A_32_P57057	USP15
ENSG00000176890	A_23_P50096,A_32_P455027	TYMS	nan	nan	nan	ENSP00000315644	13.12	ENSP00000315644	1	1	6	7	4902.21	5740.29	9.54988e-05	0.000111051	-0.271463	-0.0685426	-0.14216	0.000106512	0.000124684	-8.10882	ENSP00000315644 pep known-ccds chromosome NCBI36 18 647619 663492 1 gene ENSG00000176890 transcript ENST00000323274 CCDS11821.1	deoxyribonucleoside monophosphate biosynthetic process--DNA repair--DNA replication--dTMP biosynthetic process--methyltransferase activity--nucleobase, nucleoside, nucleotide and nucleic acid metabolic process--nucleotide biosynthetic process--phosphoinositide-mediated signaling--thymidylate synthase activity--transferase activity	ENSG00000176890	A_23_P50096,A_32_P455027	TYMS
ENSG00000164024	A_24_P226076,A_23_P155907	METAP1	nan	nan	nan	ENSP00000296411	10.12	ENSP00000296411	0.9028	0.9977	14	17	13387.9	18031.8	0.000222831	0.000269696	-0.529769	-0.129325	-0.338899	0.000290884	0.000391664	-26.1762	ENSP00000296411 pep known chromosome NCBI36 4 100135903 100202976 1 gene ENSG00000164024 transcript ENST00000296411	cobalt ion binding--cytoplasm--metal ion binding--metalloexopeptidase activity--methionyl aminopeptidase activity--N-terminal protein amino acid modification--peptidase activity--peptidyl-methionine modification--protein binding--proteolysis--regulation of translation	ENSG00000164024	A_24_P226076,A_23_P155907	METAP1
ENSG00000110711	A_24_P38865,A_23_P75380	AIP	nan	nan	nan	ENSP00000279146	11.42	ENSP00000279146	0.9981	0.9889	4	4	3747.5	3726.63	6.36659e-05	6.34578e-05	0.00462948	0.00242588	0.0875475	8.14234e-05	8.09454e-05	0.254542	ENSP00000279146 pep known-ccds chromosome NCBI36 11 67007097 67015150 1 gene ENSG00000110711 transcript ENST00000279146 CCDS8168.1	binding--cytoplasm--cytosol--membrane fraction--protein folding--protein import into mitochondrion--protein maturation via protein folding--receptor activity--signal transducer activity--transcription coactivator activity--transcription cofactor activity--unfolded protein binding--xenobiotic metabolic process	ENSG00000110711	A_24_P38865,A_23_P75380	AIP
ENSG00000138279	A_23_P86570,A_23_P86573,A_32_P151648	ANXA7	nan	nan	nan	ENSP00000362010	13.13	ENSP00000362010	1	1	9	13	7347.71	10652.4	0.000143248	0.000206238	-0.845201	-0.161297	-0.442383	0.000159646	0.000231379	-24.6139	ENSP00000362010 pep known-ccds chromosome NCBI36 10 74805209 74843831 -1 gene ENSG00000138279 transcript ENST00000372919 CCDS7326.1	calcium-dependent phospholipid binding--calcium ion binding--calcium ion homeostasis--cell proliferation--cytosol--G-protein coupled receptor protein signaling pathway--integral to membrane--nuclear envelope--nucleus--plasma membrane--protein binding--rhodopsin-like receptor activity--voltage-gated calcium channel activity	ENSG00000138279	A_23_P86570,A_23_P86573,A_32_P151648	ANXA7
ENSG00000168883	A_32_P101301,A_23_P120094	USP39	nan	nan	nan	ENSP00000312981	19.4	ENSP00000312981	1	1	23	13	12708.7	7209.61	0.000366079	0.000206238	1.67673	0.246189	0.876549	0.000276126	0.000156598	38.9895	ENSP00000312981 pep known-ccds chromosome NCBI36 2 85696830 85729911 1 gene ENSG00000168883 transcript ENST00000323701 CCDS33234.1	intracellular--metal ion binding--mRNA processing--nucleus--protein binding--RNA splicing--spliceosome assembly--ubiquitin-dependent protein catabolic process--ubiquitin thiolesterase activity--zinc ion binding	ENSG00000168883	A_32_P101301,A_23_P120094	USP39
ENSG00000177156	A_32_P18258,A_32_P28872,A_23_P44986,A_32_P28869,A_32_P18254,A_24_P81740,A_23_P44993	TALDO1	TALDO1	ENSG00000177156	NM_006755	ENSP00000321259	15.058	ENSP00000321259	1	1	19	27	13525.7	19291.5	0.000302413	0.00042834	-1.16865	-0.154206	-0.419432	0.000293878	0.000419027	-31.8062	ENSP00000321259 pep known-ccds chromosome NCBI36 11 737432 755023 1 gene ENSG00000177156 transcript ENST00000319006 CCDS7712.1	carbohydrate metabolic process--catalytic activity--cytoplasm--metabolic process--pentose-phosphate shunt--protein binding--transaldolase activity--transferase activity	ENSG00000177156	A_32_P18258,A_32_P28872,A_23_P44986,A_32_P28869,A_32_P18254,A_24_P81740,A_23_P44993	TALDO1
ENSG00000100902	A_32_P165275,A_23_P25735,A_32_P43217	PSMA6	PSMA6	ENSG00000100902	NM_002791	ENSP00000261479	8.87	ENSP00000261479	1	1	16	28	19336.2	33962.9	0.000254664	0.000444205	-1.79853	-0.244634	-0.712125	0.000420124	0.000737701	-63.3392	ENSP00000261479 pep known-ccds chromosome NCBI36 14 34831314 34856431 1 gene ENSG00000100902 transcript ENST00000261479 CCDS9655.1	cytoplasm--cytosol--endopeptidase activity--nucleus--proteasome core complex (sensu Eukaryota)--protein binding--RNA binding--threonine endopeptidase activity--ubiquitin-dependent protein catabolic process	ENSG00000100902	A_32_P165275,A_23_P25735,A_32_P43217	PSMA6
ENSG00000099800	A_23_P60943,A_23_P209176,A_23_P209179,A_23_P56316	AF152351,A_23_P209179,TIMM13	nan	nan	nan	ENSP00000215570	4.99	ENSP00000215570	0.3486	0.8545	2	3	1497.72	5527.17	3.18329e-05	4.75934e-05	-0.443563	-0.567072	-1.75578	3.25415e-05	0.000120055	-48.0649	ENSP00000215570 pep known-ccds chromosome NCBI36 19 2376630 2378875 -1 gene ENSG00000099800 transcript ENST00000215570 CCDS12089.1	intracellular protein transport across a membrane--membrane--metal ion binding--mitochondrial inner membrane presequence translocase complex--mitochondrial intermembrane space protein transporter complex--mitochondrion--protein binding--protein folding--protein import into mitochondrial inner membrane--protein targeting to mitochondrion--protein transport--sensory perception of sound--zinc ion bi…	ENSG00000099800	A_23_P60943,A_23_P209176,A_23_P209179,A_23_P56316	AF152351,A_23_P209179,TIMM13
ENSG00000136888	A_23_P20882	ATP6V1G1	nan	nan	nan	ENSP00000363162	4.05	ENSP00000363162	0.9906	0.9907	15	11	39328.6	28950.1	0.000238747	0.000174509	0.792893	0.133059	0.510375	0.000854508	0.000628819	39.7729	ENSP00000363162 pep known-ccds chromosome NCBI36 9 116389912 116400938 1 gene ENSG00000136888 transcript ENST00000374050 CCDS6807.1	ATPase activity--ATP biosynthetic process--hydrogen-exporting ATPase activity, phosphorylative mechanism--hydrogen ion transporter activity--hydrolase activity--intracellular--ion transport--lysosomal membrane--metal ion binding--protein binding--proton transport--vacuolar proton-transporting V-type ATPase complex	ENSG00000136888	A_23_P20882	ATP6V1G1
ENSG00000147065	A_23_P73593,A_24_P803809,A_32_P158010,A_23_P73589,A_24_P186370,A_24_P810074,A_32_P151097,A_32_P151102	MSN	MSN	ENSG00000147065	NM_002444	ENSP00000353408	25.77	ENSP00000353408	1	1	13	17	5407.58	7097.48	0.000206914	0.000269696	-0.721419	-0.118101	-0.30257	0.000117493	0.000154163	-15.096	ENSP00000353408 pep known-ccds chromosome NCBI36 X 64804236 64878517 1 gene ENSG00000147065 transcript ENST00000360270 CCDS14382.1	apical plasma membrane--basolateral plasma membrane--cell motility--cytoplasm--cytoskeletal protein binding--cytoskeleton--extrinsic to membrane--plasma membrane--receptor binding--structural constituent of cytoskeleton--uropod	ENSG00000147065	A_23_P73593,A_24_P803809,A_32_P158010,A_23_P73589,A_24_P186370,A_24_P810074,A_32_P151097,A_32_P151102	MSN
ENSG00000135678	A_32_P467412,A_24_P938352,A_23_P162668	CPM	nan	nan	nan	ENSP00000339157	16.78	ENSP00000339157	0.6464	0	1	0	412.937	0	1.59165e-05	0	1.00164	99999	99999	8.97203e-06	0	20.324	ENSP00000339157 pep known-ccds chromosome NCBI36 12 67531227 67612891 -1 gene ENSG00000135678 transcript ENST00000338356 CCDS8987.1	anatomical structure morphogenesis--carboxypeptidase A activity--GPI anchor binding--metal ion binding--metallopeptidase activity--plasma membrane--proteolysis--zinc ion binding	ENSG00000135678	A_32_P467412,A_24_P938352,A_23_P162668	CPM
ENSG00000151131	A_23_P128532	C12orf45	nan	nan	nan	ENSP00000280749	7.46	ENSP00000280749	0.9804	0	1	0	1408.77	0	1.59165e-05	0	1.00164	99999	99999	3.06088e-05	0	37.5395	ENSP00000280749 pep known chromosome NCBI36 12 103904245 103912620 1 gene ENSG00000151131 transcript ENST00000280749		ENSG00000151131	A_23_P128532	C12orf45
ENSG00000167460	A_32_P80532,A_23_P208438,A_32_P28284,A_32_P21993,A_23_P141974,A_24_P82880	TPM4	nan	nan	nan	ENSP00000345230	17.33	ENSP00000345230	1	0	10	0	6185.51	0	0.000159165	0	3.16758	99999	99999	0.000134395	0	78.6626	ENSP00000345230 pep known chromosome NCBI36 19 16039348 16074813 1 gene ENSG00000167460 transcript ENST00000344824	actin binding--cell motility--chemotaxis--cortical cytoskeleton--cytoplasm--filamentous actin--intracellular--membrane--muscle thin filament tropomyosin--podosome--signal transducer activity--signal transduction--structural constituent of cytoskeleton--structural constituent of muscle	ENSG00000167460	A_32_P80532,A_23_P208438,A_32_P28284,A_32_P21993,A_23_P141974,A_24_P82880	TPM4
ENSG00000182481	A_32_P140262,A_24_P67494,A_23_P125265	KPNA2	nan	nan	nan	ENSP00000332455	17.28	ENSP00000332455	1	1	102	49	63274.8	30508.6	0.00162348	0.000777358	4.3358	0.316808	1.10513	0.00137479	0.000662671	107.096	ENSP00000332455 pep known-ccds chromosome NCBI36 17 63462310 63473431 1 gene ENSG00000182481 transcript ENST00000330459 CCDS32713.1	binding--cytoplasm--DNA metabolic process--G2 phase of mitotic cell cycle--intracellular protein transport--M phase specific microtubule process--NLS-bearing substrate import into nucleus--nuclear localization sequence binding--nuclear pore--nucleoplasm--nucleus--protein binding--protein import into nucleus--protein transporter activity--regulation of DNA recombination	ENSG00000182481	A_32_P140262,A_24_P67494,A_23_P125265	KPNA2
ENSG00000109606	A_23_P69826,A_32_P119233	DHX15	DHX15	ENSG00000109606	NM_001358	ENSP00000336741	27.968	ENSP00000336741	1	1	30	28	11498.3	10771.3	0.000477494	0.000444205	0.275141	0.0283674	0.171514	0.000249828	0.00023396	4.89517	ENSP00000336741 pep known-ccds chromosome NCBI36 4 24138188 24195282 -1 gene ENSG00000109606 transcript ENST00000336812 CCDS33966.1	ATP binding--ATP-dependent helicase activity--helicase activity--hydrolase activity--mRNA processing--nucleic acid binding--nucleoside-triphosphatase activity--nucleotide binding--nucleus--RNA helicase activity--RNA splicing--U12-dependent spliceosome	ENSG00000109606	A_23_P69826,A_32_P119233	DHX15
ENSG00000096696	A_32_P127566,A_32_P157945,A_23_P31031,A_32_P394529	DSP	DSP	ENSG00000096696	NM_001008844	ENSP00000369129	118.999	ENSP00000369129	1	1	6	11	540.483	994.533	9.54988e-05	0.000174509	-1.20601	-0.264837	-0.777519	1.17433e-05	2.16021e-05	-11.5832	ENSP00000369129 pep known-ccds chromosome NCBI36 6 7486869 7531945 1 gene ENSG00000096696 transcript ENST00000379802 CCDS4501.1	--cell-cell adherens junction--cornified envelope--cytoplasm--epidermis development--intermediate filament--keratinocyte differentiation--peptide cross-linking--protein binding, bridging--structural constituent of cytoskeleton	ENSG00000096696	A_32_P127566,A_32_P157945,A_23_P31031,A_32_P394529	DSP
ENSG00000084754	A_24_P242688,A_24_P353964,A_24_P229766,A_23_P159510,A_32_P20715,A_32_P472945,A_32_P405152	HADHA	HADHA	ENSG00000084754	NM_000182	ENSP00000288682	35.959	ENSP00000288682	0	0.9877	0	2	0	591.041	0	3.17289e-05	-1.41191	99999	99999	0	1.28379e-05	-24.3077	ENSP00000288682 pep known-ccds chromosome NCBI36 2 26267013 26320993 -1 gene ENSG00000084754 transcript ENST00000288682 CCDS1721.1	3-hydroxyacyl-CoA dehydrogenase activity--acetyl-CoA C-acetyltransferase activity--acetyl-CoA C-acyltransferase activity--acyl-CoA binding--catalytic activity--cation transporter activity--coenzyme binding--enoyl-CoA hydratase activity--fatty acid beta-oxidation--fatty acid beta-oxidation multienzyme complex--fatty acid metabolic process--lipid metabolic process--long-chain-3-hydroxyacyl-CoA dehy…	ENSG00000084754	A_24_P242688,A_24_P353964,A_24_P229766,A_23_P159510,A_32_P20715,A_32_P472945,A_32_P405152	HADHA
ENSG00000108106	A_32_P171328,A_23_P55769,A_32_P184933	UBE2S	nan	nan	nan	ENSP00000264552	11.45	ENSP00000264552	0.5196	0.5096	4	3	1945.8	1436.53	6.36659e-05	4.75934e-05	0.382306	0.131783	0.506244	4.22771e-05	3.12026e-05	8.7656	ENSP00000264552 pep known-ccds chromosome NCBI36 19 60604502 60611239 -1 gene ENSG00000108106 transcript ENST00000264552 CCDS33114.1	ligase activity--protein modification process--small conjugating protein ligase activity--ubiquitin cycle--ubiquitin-protein ligase activity	ENSG00000108106	A_32_P171328,A_23_P55769,A_32_P184933	UBE2S
ENSG00000173959	A_23_P150255	RBM14	nan	nan	nan	ENSP00000311747	13.44	ENSP00000311747	0.9994	0.2073	6	1	4782.62	165.947	9.54988e-05	1.58645e-05	1.89421	1.4597	4.80438	0.000103914	3.60451e-06	65.6404	ENSP00000311747 pep known-ccds chromosome NCBI36 11 66140673 66151390 1 gene ENSG00000173959 transcript ENST00000310137 CCDS8147.1	DNA recombination--DNA repair--DNA replication--estrogen receptor signaling pathway--glucocorticoid receptor signaling pathway--histone deacetylation--ligand-dependent nuclear receptor transcription coactivator activity--mediator complex--nucleic acid binding--nucleotide binding--nucleus--positive regulation of transcription from RNA polymerase II promoter--protein binding, bridging--regulation o…	ENSG00000173959	A_23_P150255	RBM14
ENSG00000185010	A_23_P217643,A_24_P314451	F8	nan	nan	nan	ENSP00000327895	95.917	ENSP00000327895	0.6058	0	7	0	473.921	0	0.000111415	0	2.65016	99999	99999	1.02971e-05	0	21.7731	ENSP00000327895 pep known-ccds chromosome NCBI36 X 153717264 153904192 -1 gene ENSG00000185010 transcript ENST00000330287 CCDS35457.1	acute-phase response--blood coagulation--calcium ion binding--cell adhesion--copper ion binding--extracellular region--oxidoreductase activity--protein binding	ENSG00000185010	A_23_P217643,A_24_P314451	F8
ENSG00000115934	A_23_P28213	PPIL3	nan	nan	nan	ENSP00000286175	10.438	ENSP00000286175	0.8411	0.9162	3	4	2591.35	3777.49	4.77494e-05	6.34578e-05	-0.373645	-0.163677	-0.450088	5.63032e-05	8.205e-05	-14.8514	ENSP00000286175 pep known-ccds chromosome NCBI36 2 201443925 201462244 -1 gene ENSG00000115934 transcript ENST00000286175 CCDS2332.1	isomerase activity--mRNA processing--peptidyl-prolyl cis-trans isomerase activity--protein folding--RNA splicing--spliceosome	ENSG00000115934	A_23_P28213	PPIL3
ENSG00000164404	A_23_P167585	GDF9	nan	nan	nan	ENSP00000296875	15.73	ENSP00000296875	0.835	0.5068	3	1	1707.08	346.639	4.77494e-05	1.58645e-05	1.00329	0.692375	2.32075	3.70903e-05	7.52928e-06	30.027	ENSP00000296875 pep known-ccds chromosome NCBI36 5 132225180 132228124 -1 gene ENSG00000164404 transcript ENST00000296875 CCDS4162.1	cytokine activity--extracellular region--extracellular space--female gamete generation--growth factor activity--transforming growth factor beta receptor signaling pathway	ENSG00000164404	A_23_P167585	GDF9
ENSG00000108654	A_23_P15511	DDX5	DDX5	ENSG00000108654	NM_004396	ENSP00000225792	25.437	ENSP00000225792	1	1	168	144	70797.4	60906.9	0.00267397	0.00228448	1.38937	0.065351	0.291221	0.00153824	0.00132295	27.3278	ENSP00000225792 pep known-ccds chromosome NCBI36 17 59926202 59932872 -1 gene ENSG00000108654 transcript ENST00000225792 CCDS11659.1	ATP binding--ATP-dependent helicase activity--cell growth--helicase activity--hydrolase activity--mRNA processing--nucleic acid binding--nucleotide binding--nucleus--positive regulation of transcription--protein binding--RNA binding--RNA helicase activity--RNA splicing--spliceosome--transcription cofactor activity	ENSG00000108654	A_23_P15511	DDX5
ENSG00000147687	A_23_P254978,A_32_P224911,A_23_P254974	TATDN1	nan	nan	nan	ENSP00000276692	13.58	ENSP00000276692	0.8317	0	4	0	2626.04	0	6.36659e-05	0	2.00331	99999	99999	5.70569e-05	0	51.2534	ENSP00000276692 pep known-ccds chromosome NCBI36 8 125569932 125620510 -1 gene ENSG00000147687 transcript ENST00000276692 CCDS6351.1		ENSG00000147687	A_23_P254978,A_32_P224911,A_23_P254974	TATDN1
ENSG00000089902	A_24_P330366,A_23_P205247,A_24_P87257	RCOR1	nan	nan	nan	ENSP00000262241	25.39	ENSP00000262241	0	0.9242	0	3	0	1174.88	0	4.75934e-05	-1.72924	99999	99999	0	2.55194e-05	-34.2716	ENSP00000262241 pep known-ccds chromosome NCBI36 14 102128986 102262596 1 gene ENSG00000089902 transcript ENST00000262241 CCDS9974.1	chloride transport--chromatin modification--DNA binding--GABA-A receptor activity--gamma-aminobutyric acid signaling pathway--homoiothermy--ice binding--integral to membrane--intracellular--nucleus--protein binding--regulation of transcription, DNA-dependent--response to freezing--ribosome--structural constituent of ribosome--transcription--translation	ENSG00000089902	A_24_P330366,A_23_P205247,A_24_P87257	RCOR1
ENSG00000107611	A_32_P312297,A_23_P127027,A_32_P839270,A_32_P363420,A_32_P351458,A_32_P306859	CUBN	nan	nan	nan	ENSP00000367064	57.26	ENSP00000367064	0.2421	0.9192	4	11	181.292	1899.86	6.36659e-05	0.000174509	-1.80116	-1.02034	-3.22291	3.93899e-06	4.12665e-05	-37.6652	ENSP00000367064 pep known-ccds chromosome NCBI36 10 16905969 17211836 -1 gene ENSG00000107611 transcript ENST00000377833 CCDS7113.1	brush border membrane--calcium ion binding--cholesterol metabolic process--cobalamin binding--cobalamin transport--cobalt ion binding--endosome--extrinsic to external side of plasma membrane--lipid metabolic process--lysosome--membrane--protein homodimerization activity--protein transport--receptor activity--receptor-mediated endocytosis--steroid metabolic process--tissue homeostasis--transporter…	ENSG00000107611	A_32_P312297,A_23_P127027,A_32_P839270,A_32_P363420,A_32_P351458,A_32_P306859	CUBN
ENSG00000114779	A_23_P155417,A_24_P337140	ABHD14B	nan	nan	nan	ENSP00000354841	5.58	ENSP00000354841	0.985	0.9998	9	10	17030.2	19277.4	0.000143248	0.000158645	-0.222299	-0.0538302	-0.0945399	0.000370021	0.000418721	-11.7673	ENSP00000354841 pep known-ccds chromosome NCBI36 3 51977567 51992465 -1 gene ENSG00000114779 transcript ENST00000361143 CCDS2842.1	--aromatic compound metabolic process--cytoplasm--hydrolase activity--nucleus	ENSG00000114779	A_23_P155417,A_24_P337140	ABHD14B
ENSG00000143799	nan,A_23_P114783,A_32_P306260,A_32_P178869	PARP1	PARP1	ENSG00000143799	NM_001618	ENSP00000355759	45.475	ENSP00000355759	1	1	71	63	16736.3	14905.2	0.00113007	0.000999461	0.71042	0.050322	0.242576	0.000363636	0.000323753	10.3227	ENSP00000355759 pep known-ccds chromosome NCBI36 1 224615015 224662397 -1 gene ENSG00000143799 transcript ENST00000366794 CCDS1554.1	base-excision repair--DNA binding--DNA repair--identical protein binding--intracellular--metal ion binding--NAD+ ADP-ribosyltransferase activity--NAD binding--nuclear envelope--nucleolus--nucleus--protein amino acid ADP-ribosylation--protein binding--regulation of growth rate--telomere maintenance--transcription from RNA polymerase II promoter--transferase activity, transferring glycosyl groups--…	ENSG00000143799	A_23_P114783,A_32_P306260,A_32_P178869	PARP1
ENSG00000100983	A_23_P210920	GSS	nan	nan	nan	ENSP00000216951	20.589	ENSP00000216951	1	1	12	5	6247.7	2612.79	0.000190998	7.93223e-05	1.70462	0.378615	1.30518	0.000135746	5.67519e-05	38.6319	ENSP00000216951 pep known-ccds chromosome NCBI36 20 32979898 33007262 -1 gene ENSG00000100983 transcript ENST00000216951 CCDS13245.1	amino acid metabolic process--ATP binding--glutathione biosynthetic process--glutathione synthase activity--ligase activity--nervous system development--nucleotide binding--response to oxidative stress	ENSG00000100983	A_23_P210920	GSS
ENSG00000039537	A_23_P92928,A_23_P92925	C6	nan	nan	nan	ENSP00000263413	27.018	ENSP00000263413	0	0.9907	0	1	0	394.511	0	1.58645e-05	-0.998369	99999	99999	0	8.56909e-06	-19.8593	ENSP00000263413 pep known-ccds chromosome NCBI36 5 41178096 41297297 -1 gene ENSG00000039537 transcript ENST00000263413 CCDS3936.1	complement activation, classical pathway--cytolysis--extracellular space--innate immune response--membrane--membrane attack complex	ENSG00000039537	A_23_P92928,A_23_P92925	C6
ENSG00000155761	A_23_P34719,A_23_P319783,A_24_P332043,A_32_P407361	SPAG17	SPAG17	ENSG00000155761	NM_206996	ENSP00000337804	79.115	ENSP00000337804	0.6564	0	2	0	177.875	0	3.18329e-05	0	1.41654	99999	99999	3.86475e-06	0	13.339	ENSP00000337804 pep known-ccds chromosome NCBI36 1 118297811 118529357 -1 gene ENSG00000155761 transcript ENST00000336338 CCDS899.1		ENSG00000155761	A_23_P34719,A_23_P319783,A_24_P332043,A_32_P407361	SPAG17
ENSG00000101161	A_23_P154539	PRPF6	PRPF6	ENSG00000101161	NM_012469	ENSP00000266079	41.885	ENSP00000266079	1	0.9969	13	14	3327.05	3585.02	0.000206914	0.000222102	-0.183965	-0.0324321	-0.0252793	7.2288e-05	7.78694e-05	-3.0904	ENSP00000266079 pep known-ccds chromosome NCBI36 20 62082901 62134893 1 gene ENSG00000101161 transcript ENST00000266079 CCDS13550.1	androgen receptor binding--binding--intracellular--nuclear mRNA splicing, via spliceosome--nucleus--positive regulation of transcription from RNA polymerase II promoter--protein binding--RNA processing--RNA splicing--RNA splicing factor activity, transesterification mechanism--spliceosome--spliceosome assembly--transcription coactivator activity	ENSG00000101161	A_23_P154539	PRPF6
ENSG00000111605	A_24_P121271,A_23_P204039,A_23_P204033	CPSF6	CPSF6	ENSG00000111605	NM_007007	ENSP00000266679	14.68	ENSP00000266679	1	1	51	67	37240.7	49104.2	0.00081174	0.00106292	-1.45582	-0.1201	-0.309041	0.000809143	0.00106658	-40.3477	ENSP00000266679 pep known chromosome NCBI36 12 67919663 67949986 1 gene ENSG00000111605 transcript ENST00000266679	actin cytoskeleton--cell adhesion--mRNA cleavage factor complex--mRNA processing--nucleic acid binding--nucleotide binding--nucleus--paraspeckles--protein binding--RNA binding--structural constituent of cell wall--structural molecule activity	ENSG00000111605	A_24_P121271,A_23_P204039,A_23_P204033	CPSF6
ENSG00000074201	A_32_P142589,A_23_P127995	CLNS1A	nan	nan	nan	ENSP00000263309	8.89	ENSP00000263309	1	1	32	41	38585.3	49619.5	0.000509327	0.000650443	-1.03969	-0.10923	-0.273855	0.000838358	0.00107777	-37.1257	ENSP00000263309 pep known-ccds chromosome NCBI36 11 77004847 77026495 -1 gene ENSG00000074201 transcript ENST00000263309 CCDS8252.1	auxiliary transport protein activity--chloride transport--circulation--cytoplasm--cytoskeleton--cytosol--nucleus--plasma membrane--regulation of cell volume--transport--visual perception	ENSG00000074201	A_32_P142589,A_23_P127995	CLNS1A
ENSG00000099290	A_23_P311847,A_23_P429046,A_24_P499215,A_24_P677639,A_32_P10960,A_32_P311305,A_24_P289420	nan	nan	nan	nan	ENSP00000282633	63.53	ENSP00000337541,ENSP00000348138	0.7705	0.9798	2	6	260.015	995.588	3.18329e-05	9.51867e-05	-1.40963	-0.583082	-1.8076	5.64944e-06	2.1625e-05	-20.7535	ENSP00000282633 pep known chromosome NCBI36 10 51497690 51563272 1 gene ENSG00000099290 transcript ENST00000282633		ENSG00000172661;ENSG00000152726	A_23_P311847,A_23_P376799,A_24_P499215,A_32_P422453,A_32_P10960,A_32_P311305,A_24_P289420;A_23_P311847,A_23_P429046,A_24_P499215,A_24_P677639,A_32_P311305,A_24_P289420	nan;nan
ENSG00000141985	A_24_P139094,A_23_P208925,A_32_P463856	SH3GL1	nan	nan	nan	ENSP00000269886	14.18	ENSP00000269886	1	1	23	30	17387	22762.2	0.000366079	0.000475934	-0.94981	-0.116989	-0.29897	0.000377775	0.000494414	-26.8015	ENSP00000269886 pep known-ccds chromosome NCBI36 19 4311370 4351496 -1 gene ENSG00000141985 transcript ENST00000269886 CCDS32874.1	central nervous system development--cytoplasm--membrane--protein binding--signal transduction	ENSG00000141985	A_24_P139094,A_23_P208925,A_32_P463856	SH3GL1
ENSG00000131016	A_23_P111311,A_23_P214897	AKAP12	nan	nan	nan	ENSP00000253332	70.03	ENSP00000253332	1	1	11	18	1683.77	2765.4	0.000175081	0.00028556	-1.2912	-0.215476	-0.617747	3.65839e-05	6.00668e-05	-16.2062	ENSP00000253332 pep known-ccds chromosome NCBI36 6 151603202 151719601 1 gene ENSG00000131016 transcript ENST00000253332 CCDS5229.1	--cytoplasm--cytoskeleton--G-protein coupled receptor protein signaling pathway--protein binding--protein kinase A binding--protein targeting--signal transduction	ENSG00000131016	A_23_P111311,A_23_P214897	AKAP12
ENSG00000111641	A_23_P204364	NOL1	NOL1	ENSG00000111641	NM_001033714	ENSP00000313272	29.068	ENSP00000313272	1	0.9898	17	12	6269.14	4396.26	0.00027058	0.000190373	0.9374	0.154124	0.578559	0.000136212	9.54903e-05	18.1518	ENSP00000313272 pep known chromosome NCBI36 12 6536290 6547389 -1 gene ENSG00000111641 transcript ENST00000322166	--methyltransferase activity--nucleolus--nucleus--positive regulation of cell proliferation--protein binding--regulation of progression through cell cycle--transferase activity	ENSG00000111641	A_23_P204364	NOL1
ENSG00000135372	A_23_P87329,A_32_P72305	NAT10	nan	nan	nan	ENSP00000257829	40.59	ENSP00000257829	1	0.3641	4	2	1056.37	193.02	6.36659e-05	3.17289e-05	0.820526	0.738214	2.46911	2.29521e-05	4.19254e-06	24.4307	ENSP00000257829 pep known-ccds chromosome NCBI36 11 34083725 34125033 1 gene ENSG00000135372 transcript ENST00000257829 CCDS7889.1	acyltransferase activity--ATP binding--metabolic process--molecular_function--N-acetyltransferase activity--nucleotide binding--nucleus--protein binding--transferase activity	ENSG00000135372	A_23_P87329,A_32_P72305	NAT10
ENSG00000046647	A_23_P96461,A_24_P156576,A_32_P197624	FAM51A1	nan	nan	nan	ENSP00000369895	10.6	ENSP00000369895	0.7024	0.5947	12	4	8523.82	2414.47	0.000190998	6.34578e-05	2.00668	0.547812	1.85283	0.0001852	5.24442e-05	58.4337	ENSP00000369895 pep known chromosome NCBI36 X 13936712 13956446 -1 gene ENSG00000046647 transcript ENST00000380523	--cytoplasm--mRNA processing--nucleus--protein binding--RNA splicing--SMN complex--spliceosomal snRNP biogenesis--spliceosome	ENSG00000046647	A_23_P96461,A_24_P156576,A_32_P197624	FAM51A1
ENSG00000111667	A_23_P64954	USP5	USP5	ENSG00000111667	NM_003481	ENSP00000229268	35	ENSP00000229268	1	1	51	61	15619.8	18751.3	0.00081174	0.000967732	-0.928004	-0.0793555	-0.177159	0.000339378	0.000407294	-16.866	ENSP00000229268 pep known chromosome NCBI36 12 6831553 6846054 1 gene ENSG00000111667 transcript ENST00000229268	cysteine-type endopeptidase activity--lysosome--metal ion binding--proteasome complex (sensu Eukaryota)--protein binding--ubiquitin cycle--ubiquitin-dependent protein catabolic process--ubiquitin-specific protease 5 activity--ubiquitin thiolesterase activity--zinc ion binding	ENSG00000111667	A_23_P64954	USP5
ENSG00000025772	A_24_P199097,A_23_P57033,nan	TOMM34	nan	nan	nan	ENSP00000361900	16.52	ENSP00000361900	1	1	31	33	20115.3	21491.9	0.000493411	0.000523527	-0.236967	-0.028748	-0.013355	0.000437052	0.00046682	-6.71935	ENSP00000361900 pep known-ccds chromosome NCBI36 20 43004185 43022541 -1 gene ENSG00000025772 transcript ENST00000372813 CCDS13340.1	binding--cytoplasm--integral to membrane--membrane--mitochondrial outer membrane--mitochondrion--protein binding--protein folding--protein targeting to mitochondrion--signal sequence binding	ENSG00000025772	A_24_P199097,A_23_P57033	TOMM34
ENSG00000124942	A_24_P912684,nan,A_23_P127789,A_23_P426636	AHNAK	AHNAK	ENSG00000124942	NM_001620	ENSP00000367263	555.011	ENSP00000367263	0.9903	0.9999	5	6	95.6333	116.299	7.95824e-05	9.51867e-05	-0.296096	-0.0849668	-0.195322	2.07786e-06	2.52611e-06	-1.41735	ENSP00000367263 pep known-ccds chromosome NCBI36 11 62039950 62070908 -1 gene ENSG00000124942 transcript ENST00000378024 CCDS31584.1	nervous system development--nucleus--protein binding	ENSG00000124942	A_24_P912684,A_23_P127789,A_23_P426636	AHNAK
ENSG00000204822	A_23_P102258,A_24_P371194	MRPL53	nan	nan	nan	ENSP00000258105	4.138	ENSP00000258105	0	0.7849	0	1	0	2040.77	0	1.58645e-05	-0.998369	99999	99999	0	4.43271e-05	-45.1685	ENSP00000258105 pep known-ccds chromosome NCBI36 2 74552754 74553295 -1 gene ENSG00000204822 transcript ENST00000258105 CCDS1944.1	mitochondrion--ribonucleoprotein complex	ENSG00000204822	A_23_P102258,A_24_P371194	MRPL53
ENSG00000168003	A_23_P87216,A_23_P75808,A_23_P75811	SLC3A2	nan	nan	nan	ENSP00000367124	28.668	ENSP00000367124	0	0.9998	0	3	0	1125.66	0	4.75934e-05	-1.72924	99999	99999	0	2.44502e-05	-33.546	ENSP00000367124 pep known-ccds chromosome NCBI36 11 62380094 62412928 1 gene ENSG00000168003 transcript ENST00000377892 CCDS31587.1	amino acid transport--amino acid transporter activity--calcium ion transport--calcium:sodium antiporter activity--carbohydrate metabolic process--catalytic activity--cation binding--cell growth--cell surface--integral to membrane--membrane--protein binding--transport--tryptophan transport	ENSG00000168003	A_23_P87216,A_23_P75808,A_23_P75811	SLC3A2
ENSG00000114491	A_23_P6624,A_32_P203362	UMPS	nan	nan	nan	ENSP00000232607	19.48	ENSP00000232607	1	1	14	21	7703.95	11598.5	0.000222831	0.000333154	-1.1737	-0.177687	-0.495435	0.000167387	0.000251928	-28.0135	ENSP00000232607 pep known-ccds chromosome NCBI36 3 125931903 125946318 1 gene ENSG00000114491 transcript ENST00000232607 CCDS3029.1	'de novo' pyrimidine base biosynthetic process--lyase activity--metabolic process--nucleoside metabolic process--orotate phosphoribosyltransferase activity--orotidine-5'-phosphate decarboxylase activity--pyrimidine nucleotide biosynthetic process--transferase activity--transferase activity, transferring glycosyl groups--UMP biosynthetic process	ENSG00000114491	A_23_P6624,A_32_P203362	UMPS
ENSG00000185437	A_23_P91520	SH3BGR	nan	nan	nan	ENSP00000332513	10.81	ENSP00000332513	0.8791	0.8885	4	8	3486.96	7074.43	6.36659e-05	0.000126916	-1.14909	-0.307245	-0.914782	7.57624e-05	0.000153662	-34.8947	ENSP00000332513 pep known-ccds chromosome NCBI36 21 39745650 39809294 1 gene ENSG00000185437 transcript ENST00000333634 CCDS13666.1	--cytoplasm--protein complex assembly--SH3/SH2 adaptor activity	ENSG00000185437	A_23_P91520	SH3BGR
ENSG00000175203	A_23_P76065,A_23_P360167	DCTN2	nan	nan	nan	ENSP00000346785	17.999	ENSP00000346785	1	1	53	56	31564.7	33474.2	0.000843573	0.000888409	-0.270378	-0.025508	-0.00286762	0.000685818	0.000727085	-7.45131	ENSP00000346785 pep known chromosome NCBI36 12 56210202 56227204 -1 gene ENSG00000175203 transcript ENST00000354743	cell proliferation--centrosome--cytoplasm--cytoskeleton--dynactin complex--dynein complex--growth cone--kinetochore--membrane--microtubule--microtubule-based process--mitosis--motor activity--protein binding	ENSG00000175203	A_23_P76065,A_23_P360167	DCTN2
ENSG00000089693	A_23_P13873,A_23_P13872	MLF2	nan	nan	nan	ENSP00000203630	6.15	ENSP00000203630	0.9055	0.9932	5	5	7891.46	8687.64	7.95824e-05	7.93223e-05	0.00517595	-0.0417441	-0.05542	0.000171461	0.000188702	-6.16447	ENSP00000203630 pep known-ccds chromosome NCBI36 12 6727434 6732561 -1 gene ENSG00000089693 transcript ENST00000203630 CCDS8559.1	cellular_component--cytoplasm--defense response--nucleus--protein binding	ENSG00000089693	A_23_P13873,A_23_P13872	MLF2
ENSG00000149273	A_24_P84048,A_32_P182941,A_32_P528454,A_32_P414983,A_23_P139376	RPS3	RPS3	ENSG00000149273	NM_001005	ENSP00000278572	14.6	ENSP00000278572	1	1	93	90	68281.7	66322.3	0.00148023	0.0014278	0.244085	0.0126446	0.120623	0.00148358	0.00144057	5.40005	ENSP00000278572 pep known-ccds chromosome NCBI36 11 74788223 74810972 1 gene ENSG00000149273 transcript ENST00000278572 CCDS8236.1	cytoplasm--cytosolic small ribosomal subunit (sensu Eukaryota)--intracellular--protein binding--ribosome--RNA binding--small ribosomal subunit--structural constituent of ribosome--translation	ENSG00000149273	A_24_P84048,A_32_P182941,A_32_P528454,A_32_P414983,A_23_P139376	RPS3
ENSG00000144848	A_23_P212700,A_23_P212706	ATG3	nan	nan	nan	ENSP00000283290	11.23	ENSP00000283290	0.9767	0.9996	5	5	4661.5	4788.36	7.95824e-05	7.93223e-05	0.00517595	-0.0116609	0.0419521	0.000101282	0.000104007	-1.29034	ENSP00000283290 pep known-ccds chromosome NCBI36 3 113734236 113763453 -1 gene ENSG00000144848 transcript ENST00000283290 CCDS2966.1	autophagy--cytoplasm--cytoplasmic ubiquitin ligase complex--cytosol--enzyme binding--protein modification process--protein transport--protein ubiquitination--small protein conjugating enzyme activity	ENSG00000144848	A_23_P212700,A_23_P212706	ATG3
ENSG00000197959	A_32_P178011,A_23_P371266	DNM3	nan	nan	nan	ENSP00000347457	39.82	ENSP00000362014,ENSP00000347890	0.9971	0	5	0	1342.09	0	7.95824e-05	0	2.23978	99999	99999	2.91601e-05	0	36.6404	ENSP00000347457 pep novel chromosome NCBI36 1 170077261 170648479 1 gene ENSG00000197959 transcript ENST00000355305	cytoplasm--cytoskeleton--endocytosis--GTPase activity--GTP binding--hydrolase activity--intracellular--microtubule--mitochondrion--motor activity--nucleotide binding--protein binding--ribosome--structural constituent of ribosome--translation	ENSG00000106976;ENSG00000079805	A_23_P135273;A_23_P130669,A_23_P407074,A_23_P407070	DNM1;DNM2
ENSG00000164904	A_23_P70233,A_23_P70231	ALDH7A1	nan	nan	nan	ENSP00000297542	20.61	ENSP00000297542	0.9964	1	7	13	3627.67	6786.34	0.000111415	0.000206238	-1.33443	-0.272007	-0.800727	7.88198e-05	0.000147405	-30.9387	ENSP00000297542 pep known-ccds chromosome NCBI36 5 125908348 125958839 -1 gene ENSG00000164904 transcript ENST00000297542 CCDS4137.1	aldehyde dehydrogenase (NAD) activity--aldehyde metabolic process--cellular_component--L-aminoadipate-semialdehyde dehydrogenase activity--metabolic process--mitochondrion--oxidoreductase activity--sensory perception of sound	ENSG00000164904	A_23_P70233,A_23_P70231	ALDH7A1
ENSG00000101132	A_23_P166023	PFDN4	nan	nan	nan	ENSP00000360473	6.84	ENSP00000360473	0.9996	0.3529	4	2	6266.2	1110.19	6.36659e-05	3.17289e-05	0.820526	0.751609	2.51247	0.000136148	2.41141e-05	60.0487	ENSP00000360473 pep known-ccds chromosome NCBI36 20 52257909 52269898 1 gene ENSG00000101132 transcript ENST00000371419 CCDS13445.1	chaperone binding--chaperonin-mediated tubulin folding--cytosol--prefoldin complex--protein folding--unfolded protein binding	ENSG00000101132	A_23_P166023	PFDN4
ENSG00000160200	A_23_P166306,A_24_P48856	CBS	nan	nan	nan	ENSP00000344460	16.12	ENSP00000344460	0.9677	0.9612	6	9	3861.01	5773.79	9.54988e-05	0.00014278	-0.768305	-0.17476	-0.485961	8.38896e-05	0.000125411	-19.4731	ENSP00000344460 pep known chromosome NCBI36 21 43346374 43369541 -1 gene ENSG00000160200 transcript ENST00000352178	amino acid biosynthetic process--catalytic activity--cystathionine beta-synthase activity--cysteine biosynthetic process from serine--cysteine biosynthetic process via cystathione--cytoplasm--iron ion binding--lyase activity--metabolic process--metal ion binding--nucleus--pyridoxal phosphate binding	ENSG00000160200	A_23_P166306,A_24_P48856	CBS
ENSG00000121774	A_23_P149012,A_23_P200386,A_32_P123176	KHDRBS1	nan	nan	nan	ENSP00000313829	11.09	ENSP00000313829	1	1	17	11	16432	10671.6	0.00027058	0.000174509	1.14268	0.18746	0.68646	0.000357025	0.000231797	35.0196	ENSP00000313829 pep known-ccds chromosome NCBI36 1 32252017 32282070 1 gene ENSG00000121774 transcript ENST00000327300 CCDS350.1	--cell cycle--cell cycle arrest--cell proliferation--cell surface receptor linked signal transduction--DNA binding--G2/M transition of mitotic cell cycle--membrane--mRNA processing--negative regulation of transcription--nucleus--protein binding--regulation of RNA export from nucleus--regulation of transcription, DNA-dependent--RNA binding--SH3/SH2 adaptor activity--transcription--transcriptional …	ENSG00000121774	A_23_P149012,A_23_P200386,A_32_P123176	KHDRBS1
ENSG00000101079	A_23_P154553,A_24_P185604	NDRG3	nan	nan	nan	ENSP00000362909	7.71	ENSP00000362909	0.9906	0.9709	4	4	5509.07	5419.39	6.36659e-05	6.34578e-05	0.00462948	0.00712803	0.102767	0.000119698	0.000117713	0.873742	ENSP00000362909 pep known chromosome NCBI36 20 34713583 34807895 -1 gene ENSG00000101079 transcript ENST00000373803	cell differentiation--cytoplasm--molecular_function--negative regulation of cell growth--spermatogenesis	ENSG00000101079	A_23_P154553,A_24_P185604	NDRG3
ENSG00000198700	A_24_P925996,A_32_P145276,A_23_P97159,A_32_P526223,A_32_P323557,A_32_P322464,A_23_P97157	IPO9	nan	nan	nan	ENSP00000354742	25.04	ENSP00000354742	0.9999	1	9	16	3852.47	6874.73	0.000143248	0.000253831	-1.39196	-0.251517	-0.734404	8.3704e-05	0.000149325	-29.1663	ENSP00000354742 pep known-ccds chromosome NCBI36 1 200064892 200120045 1 gene ENSG00000198700 transcript ENST00000361565 CCDS1415.1	cytoplasm--histone binding--intracellular protein transport--nuclear pore--nucleus--protein import into nucleus, docking--protein transporter activity--Ran GTPase binding	ENSG00000198700	A_24_P925996,A_32_P145276,A_23_P97159,A_32_P526223,A_32_P323557,A_32_P322464,A_23_P97157	IPO9
ENSG00000101350	A_24_P134372,A_23_P17560,A_23_P17558,A_24_P941824	KIF3B	KIF3B	ENSG00000101350	NM_004798	ENSP00000364864	34	ENSP00000364864	0.9896	0.9889	2	1	624.001	312.927	3.18329e-05	1.58645e-05	0.580193	0.299742	1.04989	1.35579e-05	6.79703e-06	10.1674	ENSP00000364864 pep known-ccds chromosome NCBI36 20 30329128 30386475 1 gene ENSG00000101350 transcript ENST00000375712 CCDS13200.1	anterograde axon cargo transport--ATP binding--determination of left/right symmetry--microtubule--microtubule associated complex--microtubule-based movement--microtubule motor activity--nucleotide binding--plus-end-directed microtubule motor activity--plus-end kinesin complex--protein binding	ENSG00000101350	A_24_P134372,A_23_P17560,A_23_P17558,A_24_P941824	KIF3B
ENSG00000174547	A_23_P116096,A_24_P32672	MRPL11	nan	nan	nan	ENSP00000308897	11.657	ENSP00000308897	0	0.9807	0	2	0	1810.29	0	3.17289e-05	-1.41191	99999	99999	0	3.93211e-05	-42.5415	ENSP00000308897 pep known-ccds chromosome NCBI36 11 65959159 65962859 -1 gene ENSG00000174547 transcript ENST00000310999 CCDS8139.1	intracellular--mitochondrial large ribosomal subunit--mitochondrial ribosome--mitochondrion--ribosome--structural constituent of ribosome--translation--translation regulator activity	ENSG00000174547	A_23_P116096,A_24_P32672	MRPL11
ENSG00000085719	A_24_P64126,A_32_P186678,A_23_P94370	CPNE3	nan	nan	nan	ENSP00000198765	14.129	ENSP00000198765	1	1	56	57	42486.5	43404.4	0.000891322	0.000904274	-0.0767081	-0.00928262	0.0496499	0.00092312	0.000942778	-3.08905	ENSP00000198765 pep known-ccds chromosome NCBI36 8 87566186 87642842 1 gene ENSG00000085719 transcript ENST00000198765 CCDS6243.1	calcium-dependent phospholipid binding--cytoplasm--cytosol--kinase activity--lipid metabolic process--protein serine/threonine kinase activity--transferase activity--transporter activity--vesicle-mediated transport	ENSG00000085719	A_24_P64126,A_32_P186678,A_23_P94370	CPNE3
ENSG00000185787	A_23_P37579,A_32_P201715,A_32_P164314,A_32_P164316,A_24_P398898,A_23_P37574	MORF4L1	nan	nan	nan	ENSP00000331310	16.218	ENSP00000331310	0	0.6754	0	3	0	1344.17	0	4.75934e-05	-1.72924	99999	99999	0	2.91965e-05	-36.6577	ENSP00000331310 pep known-ccds chromosome NCBI36 15 76952227 76977127 1 gene ENSG00000185787 transcript ENST00000331268 CCDS10307.1	aging--cell proliferation--chromatin--chromatin assembly or disassembly--chromatin binding--chromatin modification--nucleus--protein binding--regulation of cell growth--regulation of transcription, DNA-dependent--transcription--transcription factor activity	ENSG00000185787	A_23_P37579,A_32_P201715,A_32_P164314,A_32_P164316,A_24_P398898,A_23_P37574	MORF4L1
ENSG00000153395	A_32_P174374,A_24_P406006,A_23_P213471	AYTL2	nan	nan	nan	ENSP00000283415	11.21	ENSP00000283415	0.9668	0.8224	2	6	1848.99	4735.86	3.18329e-05	9.51867e-05	-1.40963	-0.408464	-1.2424	4.01738e-05	0.000102867	-35.5647	ENSP00000283415 pep known-ccds chromosome NCBI36 5 1514544 1577076 -1 gene ENSG00000153395 transcript ENST00000283415 CCDS3864.1	1-acylglycerophosphocholine O-acyltransferase activity--acyltransferase activity--calcium ion binding--endoplasmic reticulum--Golgi apparatus--integral to membrane--membrane--metabolic process--phospholipid biosynthetic process--transferase activity	ENSG00000153395	A_32_P174374,A_24_P406006,A_23_P213471	AYTL2
ENSG00000100650	A_23_P377819,A_23_P205310	SFRS5	nan	nan	nan	ENSP00000216538	8.84	ENSP00000216538	1	0.9999	19	17	23039.6	20688.2	0.000302413	0.000269696	0.343203	0.0467523	0.231021	0.000500591	0.000449365	11.279	ENSP00000216538 pep known-ccds chromosome NCBI36 14 69263370 69308474 1 gene ENSG00000100650 transcript ENST00000216538 CCDS32109.1	mRNA processing--mRNA splice site selection--nucleic acid binding--nucleotide binding--nucleus--protein binding--RNA binding--RNA splicing	ENSG00000100650	A_23_P377819,A_23_P205310	SFRS5
ENSG00000197894	A_32_P199725,A_32_P198399,A_24_P260346,A_23_P18692	ADH5	nan	nan	nan	ENSP00000296412	8.99	ENSP00000296412	1	1	21	17	25040	20345.1	0.000334246	0.000269696	0.659075	0.0901746	0.371569	0.000544053	0.000441911	22.0755	ENSP00000296412 pep known chromosome NCBI36 4 100212327 100225399 -1 gene ENSG00000197894 transcript ENST00000296412	alcohol dehydrogenase activity--cytoplasm--electron carrier activity--ethanol oxidation--fatty acid binding--formaldehyde dehydrogenase (glutathione) activity--metal ion binding--oxidoreductase activity--retinoid metabolic process--S-(hydroxymethyl)glutathione dehydrogenase activity--zinc ion binding	ENSG00000197894	A_32_P199725,A_32_P198399,A_24_P260346,A_23_P18692	ADH5
ENSG00000125656	A_23_P4754,A_32_P309021	CLPP	nan	nan	nan	ENSP00000245816	10.9	ENSP00000245816	0	0.5981	0	1	0	590.36	0	1.58645e-05	-0.998369	99999	99999	0	1.28231e-05	-24.2937	ENSP00000245816 pep known-ccds chromosome NCBI36 19 6312463 6319915 1 gene ENSG00000125656 transcript ENST00000245816 CCDS12162.1	endopeptidase Clp activity--mitochondrion--peptidase activity--proteolysis	ENSG00000125656	A_23_P4754,A_32_P309021	CLPP
ENSG00000148672	A_23_P138665	GLUD1	nan	nan	nan	ENSP00000277865	29.65	ENSP00000277865	0.9998	1	8	10	2891.7	3628.65	0.000127332	0.000158645	-0.464494	-0.0985927	-0.239425	6.2829e-05	7.88172e-05	-9.11465	ENSP00000277865 pep known-ccds chromosome NCBI36 10 88800223 88844603 -1 gene ENSG00000148672 transcript ENST00000277865 CCDS7382.1	amino acid metabolic process--ATP binding--glutamate catabolic process--glutamate dehydrogenase activity--glutamate dehydrogenase [NAD(P)+] activity--GTP binding--mitochondrion--nucleotide binding--oxidoreductase activity--transmembrane receptor protein tyrosine kinase signaling pathway	ENSG00000148672	A_23_P138665	GLUD1
ENSG00000139641	A_32_P86456,A_23_P150852	FAM62A	nan	nan	nan	ENSP00000267113	39.5	ENSP00000267113	0.9896	0.9999	1	2	268.557	544.703	1.59165e-05	3.17289e-05	-0.574523	-0.307123	-0.914387	5.83504e-06	1.18314e-05	-9.67902	ENSP00000267113 pep known-ccds chromosome NCBI36 12 54808302 54824719 1 gene ENSG00000139641 transcript ENST00000267113 CCDS8904.1	G-protein coupled receptor protein signaling pathway--integral to membrane--membrane--rhodopsin-like receptor activity	ENSG00000139641	A_32_P86456,A_23_P150852	FAM62A
ENSG00000164040	A_24_P405850,A_23_P155868,A_32_P56509,A_32_P56503	PGRMC2	nan	nan	nan	ENSP00000296425	11.358	ENSP00000296425	0.9108	0.9852	2	4	1719.2	3732.95	3.18329e-05	6.34578e-05	-0.812508	-0.336727	-1.01021	3.73536e-05	8.10827e-05	-27.262	ENSP00000296425 pep known-ccds chromosome NCBI36 4 129409861 129428395 -1 gene ENSG00000164040 transcript ENST00000296425 CCDS3739.1	alpha1-adrenergic receptor activity--G-protein coupled receptor protein signaling pathway--heme binding--integral to membrane--lipid binding--membrane--protein binding--receptor activity--steroid binding--steroid hormone receptor activity--transition metal ion binding	ENSG00000164040	A_24_P405850,A_23_P155868,A_32_P56509,A_32_P56503	PGRMC2
ENSG00000198919	nan,A_24_P102504,A_23_P144165	DZIP3	nan	nan	nan	ENSP00000355028	52.03	ENSP00000355028	0	0.631	0	1	0	130.48	0	1.58645e-05	-0.998369	99999	99999	0	2.83414e-06	-11.4211	ENSP00000355028 pep known-ccds chromosome NCBI36 3 109791274 109896382 1 gene ENSG00000198919 transcript ENST00000361582 CCDS2952.1	--cytoplasm--ligase activity--metal ion binding--polyubiquitin binding--protein binding--protein polyubiquitination--RNA binding--ubiquitin cycle--ubiquitin-protein ligase activity--zinc ion binding	ENSG00000198919	A_24_P102504,A_23_P144165	DZIP3
ENSG00000167881	A_23_P118353,A_32_P202587,A_32_P90551	SRP68	nan	nan	nan	ENSP00000312066	26.3	ENSP00000312066	1	1	29	35	11820	14318	0.000461578	0.000555256	-0.737095	-0.0832658	-0.189816	0.000256817	0.000310998	-15.4289	ENSP00000312066 pep known-ccds chromosome NCBI36 17 71546786 71580202 -1 gene ENSG00000167881 transcript ENST00000307877 CCDS11738.1	--cytoplasm--endoplasmic reticulum--nucleolus--nucleus--ribosome--RNA binding--signal recognition particle binding--signal recognition particle, endoplasmic reticulum targeting	ENSG00000167881	A_23_P118353,A_32_P202587,A_32_P90551	SRP68
ENSG00000108344	A_23_P26783,A_24_P289726,A_23_P26785	PSMD3	nan	nan	nan	ENSP00000264639	26.358	ENSP00000264639	1	1	29	26	11794	10612.8	0.000461578	0.000412476	0.41675	0.0458289	0.228032	0.000256252	0.000230519	7.91424	ENSP00000264639 pep known-ccds chromosome NCBI36 17 35390750 35407738 1 gene ENSG00000108344 transcript ENST00000264639 CCDS11356.1	cytosol--proteasome complex (sensu Eukaryota)--protein binding	ENSG00000108344	A_23_P26783,A_24_P289726,A_23_P26785	PSMD3
ENSG00000145388	A_23_P110243	KIAA1627	nan	nan	nan	ENSP00000274028	12.91	ENSP00000274028	0.7569	0	3	0	1885.42	0	4.77494e-05	0	1.73491	99999	99999	4.09652e-05	0	43.4284	ENSP00000274028 pep novel chromosome NCBI36 4 119825995 119851523 1 gene ENSG00000145388 transcript ENST00000274028	methyltransferase activity--nucleobase, nucleoside, nucleotide and nucleic acid metabolic process--nucleus	ENSG00000145388	A_23_P110243	KIAA1627
ENSG00000198612	A_23_P144257	COPS8	nan	nan	nan	ENSP00000346340	6.51	ENSP00000346340	1	1	12	22	19759.4	36359	0.000190998	0.000349018	-1.70567	-0.264837	-0.777519	0.000429321	0.000789746	-70.0574	ENSP00000346340 pep known-ccds chromosome NCBI36 2 237658823 237672226 1 gene ENSG00000198612 transcript ENST00000354371 CCDS2517.1	cytoplasm--metabolic process--nucleus--protein binding--racemase and epimerase activity, acting on amino acids and derivatives--signalosome complex	ENSG00000198612	A_23_P144257	COPS8
ENSG00000097033	A_23_P22957	SH3GLB1	nan	nan	nan	ENSP00000212369	15.328	ENSP00000212369	1	0.9999	11	10	7692.75	7018.45	0.000175081	0.000158645	0.225737	0.0398403	0.208649	0.000167143	0.000152446	5.57819	ENSP00000212369 pep known chromosome NCBI36 1 86943166 86981539 1 gene ENSG00000097033 transcript ENST00000212369	acyltransferase activity--anti-apoptosis--apoptosis--cytoplasm--fatty acid binding--lipid binding--lysophosphatidic acid acyltransferase activity--membrane--microsome--phosphatidic acid biosynthetic process--phospholipid biosynthetic process--posttranslational protein folding--protein binding--protein homodimerization activity--protein insertion into mitochondrial membrane during induction of apo…	ENSG00000097033	A_23_P22957	SH3GLB1
ENSG00000171863	A_23_P141549,A_32_P342789,A_32_P211332	RPS7	RPS7	ENSG00000171863	NM_001011	ENSP00000339095	8.36	ENSP00000339095	1	1	179	169	229520	217496	0.00284905	0.00268109	0.567374	0.0233705	0.15534	0.00498687	0.00472418	18.1302	ENSP00000339095 pep known-ccds chromosome NCBI36 2 3600728 3606383 1 gene ENSG00000171863 transcript ENST00000304921 CCDS1648.1	cytosolic small ribosomal subunit (sensu Eukaryota)--intracellular--nucleolus--protein binding--ribosome--RNA binding--structural constituent of ribosome--translation	ENSG00000171863	A_23_P141549,A_32_P342789,A_32_P211332	RPS7
ENSG00000105486	A_23_P39116	LIG1	LIG1	ENSG00000105486	NM_000234	ENSP00000263274	41.58	ENSP00000263274	0.2089	0.9845	2	4	107.711	1018.97	3.18329e-05	6.34578e-05	-0.812508	-0.975903	-3.07907	2.34027e-06	2.21328e-05	-27.1433	ENSP00000263274 pep known-ccds chromosome NCBI36 19 53310515 53365372 -1 gene ENSG00000105486 transcript ENST00000263274 CCDS12711.1	anatomical structure morphogenesis--ATP binding--cell cycle--cell division--DNA binding--DNA ligase (ATP) activity--DNA recombination--DNA repair--DNA replication--ligase activity--nucleotide binding--nucleus	ENSG00000105486	A_23_P39116	LIG1
ENSG00000173992	A_23_P127475	CCS	nan	nan	nan	ENSP00000307870	6.39	ENSP00000307870	0	0.9852	0	1	0	1658.8	0	1.58645e-05	-0.998369	99999	99999	0	3.60304e-05	-40.7226	ENSP00000307870 pep known-ccds chromosome NCBI36 11 66117245 66130065 1 gene ENSG00000173992 transcript ENST00000310190 CCDS8146.1	copper ion binding--copper ion transport--copper ion transporter activity--copper, zinc superoxide dismutase activity--cytoplasm--intracellular copper ion transport--mercury ion transport--mercury ion transporter activity--metal ion binding--metal ion transport--nucleus--positive regulation of oxidoreductase activity--protein binding--protein folding--soluble fraction--superoxide metabolic proces…	ENSG00000173992	A_23_P127475	CCS
ENSG00000111530	A_23_P25137,A_24_P47681,A_23_P25141	CAND1	CAND1	ENSG00000111530	NM_018448	ENSP00000299218	41.006	ENSP00000299218	1	1	27	21	7058.14	5509.88	0.000429745	0.000333154	0.877533	0.107549	0.427805	0.000153355	0.000119679	13.8285	ENSP00000299218 pep known-ccds chromosome NCBI36 12 65949426 65994658 1 gene ENSG00000111530 transcript ENST00000299218 CCDS8977.1	cell differentiation--negative regulation of enzyme activity--nucleus--positive regulation of transcriptional preinitiation complex formation--protein binding--protein ubiquitination--regulation of transcription, DNA-dependent--transcription--transcriptional activator activity--ubiquitin ligase complex	ENSG00000111530	A_23_P25137,A_24_P47681,A_23_P25141	CAND1
ENSG00000131504	A_24_P323104,nan,A_23_P213344	DIAPH1	nan	nan	nan	ENSP00000373709	47.45	ENSP00000373709	0.9996	1	5	12	1129.1	2720.92	7.95824e-05	0.000190373	-1.69112	-0.381981	-1.15668	2.45325e-05	5.91005e-05	-25.6454	ENSP00000373709 pep known chromosome NCBI36 5 140876605 140978665 -1 gene ENSG00000131504 transcript ENST00000389057	actin binding--actin cytoskeleton organization and biogenesis--cellular component organization and biogenesis--chromosome--cytoplasm--cytoskeleton--DNA binding--DNA topoisomerase type I activity--DNA topological change--DNA unwinding during replication--G-protein coupled receptor protein signaling pathway--histamine receptor activity--integral to membrane--profilin binding--receptor binding--Rho …	ENSG00000131504	A_24_P323104,A_23_P213344	DIAPH1
ENSG00000136146	nan,A_23_P128543	MED4	nan	nan	nan	ENSP00000258648	10.21	ENSP00000258648	0.9758	0.9357	1	1	1024.49	986.009	1.59165e-05	1.58645e-05	0.00231468	0.0166284	0.133518	2.22596e-05	2.14169e-05	0.865084	ENSP00000258648 pep known-ccds chromosome NCBI36 13 47548093 47567241 -1 gene ENSG00000136146 transcript ENST00000258648 CCDS9408.1	--androgen receptor signaling pathway--ligand-dependent nuclear receptor transcription coactivator activity--mediator complex--nucleus--protein binding--receptor activity--regulation of transcription, DNA-dependent--RNA polymerase II transcription mediator activity--thyroid hormone receptor binding--transcription--transcriptional activator activity--transcription cofactor activity--transcription …	ENSG00000136146	A_23_P128543	MED4
ENSG00000198841	A_23_P103276,A_23_P103273	KTI12	nan	nan	nan	ENSP00000354474	11.958	ENSP00000354474	1	0	10	0	8964.28	0	0.000159165	0	3.16758	99999	99999	0.00019477	0	94.6988	ENSP00000354474 pep known-ccds chromosome NCBI36 1 52270957 52272021 -1 gene ENSG00000198841 transcript ENST00000361186 CCDS562.1	ATP binding--nucleotide binding	ENSG00000198841	A_23_P103276,A_23_P103273	KTI12
ENSG00000125458	A_23_P66439	NT5C	nan	nan	nan	ENSP00000245552	8.53	ENSP00000245552	0.9758	0.9834	2	2	2452.54	2480.74	3.18329e-05	3.17289e-05	0.00327348	-0.00496519	0.0636244	5.32872e-05	5.38836e-05	-0.390885	ENSP00000245552 pep known-ccds chromosome NCBI36 17 70637919 70639472 -1 gene ENSG00000125458 transcript ENST00000245552 CCDS11715.1	5'-nucleotidase activity--cytoplasm--dephosphorylation--hydrolase activity--magnesium ion binding--nucleotide metabolic process--nucleus--pyrimidine deoxyribonucleotide catabolic process--pyrimidine nucleotide binding	ENSG00000125458	A_23_P66439	NT5C
ENSG00000103035	A_23_P106741	PSMD7	PSMD7	ENSG00000103035	NM_002811	ENSP00000219313	12.57	ENSP00000219313	1	1	34	24	28994.6	20542.2	0.00054116	0.000380747	1.32584	0.149672	0.564147	0.000629977	0.000446192	38.0209	ENSP00000219313 pep known-ccds chromosome NCBI36 16 72888182 72897685 1 gene ENSG00000103035 transcript ENST00000219313 CCDS10910.1	cytosol--proteasome regulatory particle (sensu Eukaryota)--protein binding	ENSG00000103035	A_23_P106741	PSMD7
ENSG00000204569	A_23_P156667,A_23_P156666,A_32_P406451	PPP1R10	nan	nan	nan	ENSP00000365694	29.559	ENSP00000365694	0.9997	0.9996	12	4	4350.46	1455.35	0.000190998	6.34578e-05	2.00668	0.475569	1.619	9.45241e-05	3.16113e-05	38.0084	ENSP00000365694 pep known-ccds chromosome NCBI36 6 30676162 30692999 -1 gene ENSG00000204569 transcript ENST00000376511 CCDS4681.1	DNA binding--metal ion binding--nucleic acid binding--nucleus--protein binding--protein import into nucleus--protein phosphatase inhibitor activity--RNA binding--transcription--transcription regulator activity--zinc ion binding	ENSG00000204569	A_23_P156667,A_23_P156666,A_32_P406451	PPP1R10
ENSG00000204256	A_32_P503562,A_24_P307014,A_23_P256898,A_32_P341153	BRD2	nan	nan	nan	ENSP00000363958	31.059	ENSP00000372588	0	0.9753	0	1	0	337.848	0	1.58645e-05	-0.998369	99999	99999	0	7.33832e-06	-18.3779	ENSP00000363958 pep known chromosome NCBI36 6 33044415 33057059 1 gene ENSG00000204256 transcript ENST00000374825	--nucleus--protein serine/threonine kinase activity--spermatogenesis	ENSG00000112526	A_32_P503562,A_24_P307014,A_23_P256898,A_32_P341153	BRD2
ENSG00000139219	A_23_P500464,A_23_P204523	COL2A1	nan	nan	nan	ENSP00000346511	53.47	ENSP00000346511	0.7735	0.777	24	30	3721.65	4690.32	0.000381995	0.000475934	-0.804643	-0.100467	-0.24549	8.08617e-05	0.000101877	-10.5481	ENSP00000346511 pep known chromosome NCBI36 12 46653018 46684528 -1 gene ENSG00000139219 transcript ENST00000354516	cartilage development--collagen--collagen type I--collagen type II--cytoplasm--extracellular matrix structural constituent--phosphate transport--sensory perception of sound--skeletal development	ENSG00000139219	A_23_P500464,A_23_P204523	COL2A1
ENSG00000105655	A_24_P418744,A_32_P308111,A_23_P5131	ISYNA1	nan	nan	nan	ENSP00000315147	12.68	ENSP00000315147	0.9509	1	2	6	1607.75	5090.99	3.18329e-05	9.51867e-05	-1.40963	-0.500582	-1.54057	3.49323e-05	0.00011058	-42.5476	ENSP00000315147 pep known-ccds chromosome NCBI36 19 18406620 18409941 -1 gene ENSG00000105655 transcript ENST00000317018 CCDS12379.1	inositol-3-phosphate synthase activity--inositol biosynthetic process--phospholipid biosynthetic process	ENSG00000105655	A_24_P418744,A_32_P308111,A_23_P5131	ISYNA1
ENSG00000132855	A_23_P160262	ANGPTL3	nan	nan	nan	ENSP00000360170	21.168	ENSP00000360170	0	0.7326	0	1	0	372.355	0	1.58645e-05	-0.998369	99999	99999	0	8.08785e-06	-19.2936	ENSP00000360170 pep known-ccds chromosome NCBI36 1 62835746 62844418 1 gene ENSG00000132855 transcript ENST00000371129 CCDS622.1	cell-matrix adhesion--enzyme inhibitor activity--extracellular region--integrin binding--integrin-mediated signaling pathway--lipid catabolic process--positive regulation of angiogenesis--positive regulation of cell migration--receptor binding--signal transduction	ENSG00000132855	A_23_P160262	ANGPTL3
ENSG00000189114	nan	nan	nan	nan	nan	ENSP00000343089	9.38	ENSP00000343089	0.9906	0.9907	2	4	2264.12	4545.37	3.18329e-05	6.34578e-05	-0.812508	-0.30267	-0.899973	4.91934e-05	9.87291e-05	-27.6335	ENSP00000343089 pep known-ccds chromosome NCBI36 19 50374395 50375003 1 gene ENSG00000189114 transcript ENST00000341054 CCDS12656.1	cytoplasm--cytosol--identical protein binding--pigmentation during development--protein binding	ENSG00000189114	nan	nan
ENSG00000065978	A_32_P350866,A_32_P160958,A_32_P218989,A_32_P109902,A_23_P34766,A_32_P218984,A_23_P34767	YBX1	YBX1	ENSG00000065978	NM_004559	ENSP00000361626	12.367	ENSP00000361626	1	1	31	23	26870.2	20009.4	0.000493411	0.000364882	1.10093	0.128038	0.494124	0.00058382	0.00043462	31.7283	ENSP00000361626 pep known-ccds chromosome NCBI36 1 42920659 42940660 1 gene ENSG00000065978 transcript ENST00000321358 CCDS470.1	cytoplasm--DNA binding--double-stranded DNA binding--mRNA processing--nucleic acid binding--nucleus--protein binding--regulation of transcription, DNA-dependent--RNA binding--RNA splicing--single-stranded DNA binding--transcription--transcriptional repressor activity--transcription factor activity--transcription from RNA polymerase II promoter	ENSG00000065978	A_32_P350866,A_32_P160958,A_32_P218989,A_32_P109902,A_23_P34766,A_32_P218984,A_23_P34767	YBX1
ENSG00000101811	A_23_P148372	CSTF2	nan	nan	nan	ENSP00000362065	15.82	ENSP00000362065	1	1	38	37	25748.5	25163.2	0.000604826	0.000586985	0.129683	0.00998608	0.112018	0.000559446	0.000546564	2.62886	ENSP00000362065 pep novel chromosome NCBI36 X 99962004 99982577 1 gene ENSG00000101811 transcript ENST00000372974	mRNA cleavage--mRNA polyadenylation--nucleic acid binding--nucleotide binding--nucleus--protein binding--RNA binding	ENSG00000101811	A_23_P148372	CSTF2
ENSG00000121390	A_24_P253233,A_32_P519742	nan	nan	nan	nan	ENSP00000343966	16.049	ENSP00000343966	1	1	19	26	12690.5	17429.9	0.000302413	0.000412476	-1.0327	-0.137816	-0.36638	0.000275732	0.000378592	-27.2863	ENSP00000343966 pep known chromosome NCBI36 13 19174640 19255057 -1 gene ENSG00000121390 transcript ENST00000338910	cytoplasm--nucleic acid binding--nucleotide binding--nucleus--protein binding--regulation of transcription, DNA-dependent--RNA binding--transcription	ENSG00000121390	A_24_P253233,A_32_P519742	nan
ENSG00000119673	A_23_P3111,A_24_P161036,A_24_P301195	ACOT2	nan	nan	nan	ENSP00000238651	21.84	ENSP00000238651	0.9679	0.9647	4	6	1900.26	2851.42	6.36659e-05	9.51867e-05	-0.627306	-0.176249	-0.49078	4.12876e-05	6.19351e-05	-13.7884	ENSP00000238651 pep known-ccds chromosome NCBI36 14 73105516 73112110 1 gene ENSG00000119673 transcript ENST00000238651 CCDS9816.1	acyl-CoA metabolic process--hydrolase activity--lipid metabolic process--long-chain fatty acid metabolic process--mitochondrion--palmitoyl-CoA hydrolase activity--protein binding--very-long-chain fatty acid metabolic process	ENSG00000119673	A_23_P3111,A_24_P161036,A_24_P301195	ACOT2
ENSG00000115221	A_23_P154217	ITGB6	nan	nan	nan	ENSP00000283249	18.77	ENSP00000283249	0	0.9035	0	2	0	1035.77	0	3.17289e-05	-1.41191	99999	99999	0	2.24978e-05	-32.1787	ENSP00000283249 pep known-ccds chromosome NCBI36 2 160664438 160765009 -1 gene ENSG00000115221 transcript ENST00000283249 CCDS2212.1	binding--calcium ion binding--cell adhesion--cell-matrix adhesion--inflammatory response--integral to membrane--integrin binding--integrin complex--integrin-mediated signaling pathway--membrane--multicellular organismal development--protein binding--receptor activity	ENSG00000115221	A_23_P154217	ITGB6
ENSG00000180817	A_23_P161338,nan,A_23_P161336	PPA1	PPA1	ENSG00000180817	NM_021129	ENSP00000362329	14.994	ENSP00000362329	1	1	112	95	80070.9	68167.3	0.00178264	0.00150712	1.20612	0.0698986	0.30594	0.00173973	0.00148065	31.0003	ENSP00000362329 pep known-ccds chromosome NCBI36 10 71632592 71663196 -1 gene ENSG00000180817 transcript ENST00000373232 CCDS7299.1	cytoplasm--hydrolase activity--inorganic diphosphatase activity--magnesium ion binding--phosphate metabolic process	ENSG00000180817	A_23_P161338,A_23_P161336	PPA1
ENSG00000008294	A_23_P356039,A_23_P356041,A_24_P8454,A_24_P365025	SPAG9	nan	nan	nan	ENSP00000350453	52.06	ENSP00000350453	1	0.8343	3	4	617.719	689.681	4.77494e-05	6.34578e-05	-0.373645	-0.0478568	-0.0752054	1.34214e-05	1.49804e-05	-1.98473	ENSP00000350453 pep known chromosome NCBI36 17 46397988 46553094 -1 gene ENSG00000008294 transcript ENST00000357804	--activation of MAPK activity--cytoplasm--integral to membrane--JUN kinase binding--kinesin binding--protein homooligomerization--spermatogenesis	ENSG00000008294	A_23_P356039,A_23_P356041,A_24_P8454,A_24_P365025	SPAG9
ENSG00000137200	nan,A_23_P374149	KIAA0082	nan	nan	nan	ENSP00000362550	34.87	ENSP00000362550	0	0.6252	0	2	0	385.804	0	3.17289e-05	-1.41191	99999	99999	0	8.37998e-06	-19.639	ENSP00000362550 pep known-ccds chromosome NCBI36 6 37508974 37557260 1 gene ENSG00000137200 transcript ENST00000373451 CCDS4835.1	intracellular--nucleic acid binding--protein binding	ENSG00000137200	A_23_P374149	KIAA0082
ENSG00000100109	A_23_P120835,A_23_P120839	TFIP11	nan	nan	nan	ENSP00000263115	41.28	ENSP00000263115	0.9981	0.9762	4	4	1036.74	1017.72	6.36659e-05	6.34578e-05	0.00462948	0.00803946	0.105717	2.25256e-05	2.21057e-05	0.426377	ENSP00000263115 pep known-ccds chromosome NCBI36 22 25217898 25238343 -1 gene ENSG00000100109 transcript ENST00000263115 CCDS13838.1	cytoplasm--intracellular--mRNA processing--nuclear speck--nucleic acid binding--nucleus--ossification--proteinaceous extracellular matrix--protein binding--RNA splicing--spliceosome	ENSG00000100109	A_23_P120835,A_23_P120839	TFIP11
ENSG00000104738	A_23_P370989,A_32_P771729,A_23_P370993,A_24_P727215	MCM4	MCM4	ENSG00000104738	NM_005914	ENSP00000262105	32.375	ENSP00000262105	1	1	27	37	8939.81	12295.9	0.000429745	0.000586985	-1.23722	-0.138434	-0.368381	0.000194239	0.000267078	-23.0112	ENSP00000262105 pep known-ccds chromosome NCBI36 8 49036047 49052621 1 gene ENSG00000104738 transcript ENST00000262105 CCDS6143.1	ATP binding--chlorophyll biosynthetic process--DNA binding--DNA-dependent ATPase activity--DNA helicase activity--DNA replication--DNA replication initiation--DNA unwinding during replication--hydrolase activity--magnesium chelatase activity--nucleoside-triphosphatase activity--nucleotide binding--nucleus--photosynthesis--protein binding--regulation of transcription, DNA-dependent--single-strande…	ENSG00000104738	A_23_P370989,A_32_P771729,A_23_P370993,A_24_P727215	MCM4
ENSG00000126945	A_23_P11286,A_23_P11283	HNRPH2	nan	nan	nan	ENSP00000361927	13.04	ENSP00000361927	0.9985	1	14	26	11491.4	21451.9	0.000222831	0.000412476	-1.88732	-0.271093	-0.797767	0.000249678	0.000465952	-54.8603	ENSP00000361927 pep known-ccds chromosome NCBI36 X 100549847 100555762 1 gene ENSG00000126945 transcript ENST00000316594 CCDS14485.1	heterogeneous nuclear ribonucleoprotein complex--nucleic acid binding--nucleotide binding--nucleus--RNA binding	ENSG00000126945	A_23_P11286,A_23_P11283	HNRPH2
ENSG00000169764	A_32_P148199,A_32_P148196,A_23_P253046	UGP2	nan	nan	nan	ENSP00000338703	27.098	ENSP00000338703	0	0.9427	0	2	0	748.577	0	3.17289e-05	-1.41191	99999	99999	0	1.62597e-05	-27.3561	ENSP00000338703 pep known-ccds chromosome NCBI36 2 63922518 63972196 1 gene ENSG00000169764 transcript ENST00000337130 CCDS1875.1	cytoplasm--metabolic process--nucleotidyltransferase activity--protein binding--transferase activity--UDP-glucose metabolic process--UTP:glucose-1-phosphate uridylyltransferase activity	ENSG00000169764	A_32_P148199,A_32_P148196,A_23_P253046	UGP2
ENSG00000183044	A_24_P918640,A_23_P152505,A_23_P141114,A_24_P330684	ABAT	nan	nan	nan	ENSP00000268251	21.218	ENSP00000268251	0.6705	0	1	0	338.742	0	1.59165e-05	0	1.00164	99999	99999	7.35996e-06	0	18.4078	ENSP00000268251 pep known-ccds chromosome NCBI36 16 8675946 8785932 1 gene ENSG00000183044 transcript ENST00000268251 CCDS10534.1	4-aminobutyrate transaminase activity--4-aminobutyrate transaminase complex--behavior--behavioral response to cocaine--gamma-aminobutyric acid catabolic process--gamma-aminobutyric acid metabolic process--mitochondrion--neurotransmitter catabolic process--protein homodimerization activity--pyridoxal phosphate binding--(S)-3-amino-2-methylpropionate transaminase activity--succinate-semialdehyde de…	ENSG00000183044	A_24_P918640,A_23_P152505,A_23_P141114,A_24_P330684	ABAT
ENSG00000107938	A_23_P1403,A_24_P372553,A_23_P435697	C10orf137	nan	nan	nan	ENSP00000336727	51.31	ENSP00000336727	0.7557	0.8927	2	3	315.756	561.558	3.18329e-05	4.75934e-05	-0.443563	-0.250043	-0.729634	6.86055e-06	1.21975e-05	-8.29422	ENSP00000336727 pep known-ccds chromosome NCBI36 10 127398074 127442702 1 gene ENSG00000107938 transcript ENST00000337623 CCDS7646.1	--binding	ENSG00000107938	A_23_P1403,A_24_P372553,A_23_P435697	C10orf137
ENSG00000184432	A_23_P91891	COPB2	nan	nan	nan	ENSP00000329419	32.97	ENSP00000329419	0.9996	0.9907	11	10	3574.98	3232.91	0.000175081	0.000158645	0.225737	0.043681	0.22108	7.7675e-05	7.02213e-05	4.15853	ENSP00000329419 pep known-ccds chromosome NCBI36 3 140559125 140591158 -1 gene ENSG00000184432 transcript ENST00000333188 CCDS3108.1	COPI vesicle coat--cytoplasm--endoplasmic reticulum--ER to Golgi vesicle-mediated transport--Golgi apparatus--intracellular protein transport--intra-Golgi vesicle-mediated transport--membrane--membrane coat--protein binding--protein complex assembly--protein transporter activity--retrograde vesicle-mediated transport, Golgi to ER--structural molecule activity--vesicle-mediated transport	ENSG00000184432	A_23_P91891	COPB2
ENSG00000067225	A_24_P652318,A_23_P399501,A_23_P3258,A_32_P147241,A_32_P360357,A_32_P147238,A_32_P82251	PKM2	PKM2	ENSG00000067225	NM_002654	ENSP00000320171	26.258	ENSP00000320171	1	1	379	286	154722	117186	0.00603234	0.00453723	3.65827	0.120677	0.470299	0.0033617	0.00254537	72.1703	ENSP00000320171 pep novel chromosome NCBI36 15 70278424 70310738 -1 gene ENSG00000067225 transcript ENST00000319622	cytoplasm--cytosol--glycolysis--magnesium ion binding--mitochondrion--potassium ion binding--protein binding--pyruvate kinase activity--transferase activity	ENSG00000067225	A_24_P652318,A_23_P399501,A_23_P3258,A_32_P147241,A_32_P360357,A_32_P147238,A_32_P82251	PKM2
ENSG00000181381	A_32_P161300,A_23_P30069	FLJ31033	nan	nan	nan	ENSP00000284630	51.757	ENSP00000284630	0	0.4976	0	2	0	206.877	0	3.17289e-05	-1.41191	99999	99999	0	4.49352e-06	-14.381	ENSP00000284630 pep known chromosome NCBI36 4 169547828 169638213 -1 gene ENSG00000181381 transcript ENST00000284630	ATP binding--ATP-dependent helicase activity--helicase activity--nucleic acid binding	ENSG00000181381	A_32_P161300,A_23_P30069	FLJ31033
ENSG00000100227	nan,A_23_P502269	POLDIP3	nan	nan	nan	ENSP00000252115	21.39	ENSP00000252115	1	1	9	6	4510.3	3017.94	0.000143248	9.51867e-05	0.780983	0.174495	0.644495	9.79971e-05	6.5552e-05	17.2138	ENSP00000252115 pep known-ccds chromosome NCBI36 22 41309671 41340906 -1 gene ENSG00000100227 transcript ENST00000252115 CCDS14038.1	--nucleic acid binding--nucleotide binding--nucleus--RNA binding	ENSG00000100227	A_23_P502269	POLDIP3
ENSG00000061676	A_23_P73239,A_32_P157631	NCKAP1	nan	nan	nan	ENSP00000354251	35.967	ENSP00000354251	1	1	9	12	2682.33	3589.61	0.000143248	0.000190373	-0.647208	-0.126535	-0.329866	5.828e-05	7.79692e-05	-11.4446	ENSP00000354251 pep known-ccds chromosome NCBI36 2 183497857 183611831 -1 gene ENSG00000061676 transcript ENST00000360982 CCDS2288.1	--apical protein localization--apoptosis--basal protein localization--cell migration involved in gastrulation--central nervous system development--embryonic body morphogenesis--embryonic foregut morphogenesis--embryonic heart tube development--endoderm development--establishment and/or maintenance of actin cytoskeleton polarity--integral to membrane--in utero embryonic development--lamellipodium-…	ENSG00000061676	A_23_P73239,A_32_P157631	NCKAP1
ENSG00000143947	A_32_P119627,A_32_P739917,A_32_P11627,A_23_P79732,A_23_P79737	RPS27A	nan	nan	nan	ENSP00000272317	7.18	ENSP00000272317	1	1	75	58	111972	86910.8	0.00119374	0.000920138	1.49375	0.110037	0.43586	0.00243287	0.00188777	56.325	ENSP00000272317 pep known-ccds chromosome NCBI36 2 55313328 55316249 1 gene ENSG00000143947 transcript ENST00000272317 CCDS33202.1	axon guidance--cell cycle--cytoplasm--ER-associated protein catabolic process--intracellular--long-term strengthening of neuromuscular junction--nucleus--positive regulation of transcription--protein binding--protein modification process--protein ubiquitination--regulation of synaptic plasticity--ribosome--structural constituent of ribosome--transcription regulator activity--translation	ENSG00000143947	A_32_P119627,A_32_P739917,A_32_P11627,A_23_P79732,A_23_P79737	RPS27A
ENSG00000162613	nan,A_23_P45699	FUBP1	FUBP1	ENSG00000162613	NM_003902	ENSP00000359803	21.82	ENSP00000359803	1	1	45	34	22107.1	16764.6	0.000716241	0.000539391	1.25254	0.120138	0.468553	0.000480329	0.000364141	27.1328	ENSP00000359803 pep known chromosome NCBI36 1 78186678 78217364 -1 gene ENSG00000162613 transcript ENST00000370767	nucleus--protein binding--regulation of transcription, DNA-dependent--RNA binding--single-stranded DNA binding--transcription--transcription factor activity--transcription from RNA polymerase II promoter	ENSG00000162613	A_23_P45699	FUBP1
ENSG00000106009	A_23_P251896,A_23_P251893,A_23_P251898	C7orf27	nan	nan	nan	ENSP00000339637	24	ENSP00000339637	1	0.9999	14	7	6253.04	3137.71	0.000222831	0.000111051	1.53516	0.299478	1.04903	0.000135862	6.81537e-05	32.1642	ENSP00000339637 pep known-ccds chromosome NCBI36 7 2544041 2561854 -1 gene ENSG00000106009 transcript ENST00000340611 CCDS5334.1	--defense response	ENSG00000106009	A_23_P251896,A_23_P251893,A_23_P251898	C7orf27
ENSG00000102316	A_24_P160263,A_23_P33894,A_32_P738692,A_23_P33898	MAGED2	nan	nan	nan	ENSP00000218439	25.96	ENSP00000218439	0.9942	1	6	13	2463.17	5387.76	9.54988e-05	0.000206238	-1.5989	-0.339914	-1.02052	5.35182e-05	0.000117027	-32.9949	ENSP00000218439 pep known-ccds chromosome NCBI36 X 54851529 54858852 1 gene ENSG00000102316 transcript ENST00000218439 CCDS14362.1	intracellular--ribosome--structural constituent of ribosome--translation	ENSG00000102316	A_24_P160263,A_23_P33894,A_32_P738692,A_23_P33898	MAGED2
ENSG00000088832	A_24_P160001,A_23_P397238,A_23_P154665,A_23_P154667,A_32_P50522,A_32_P400556,A_32_P50516	FKBP1A	nan	nan	nan	ENSP00000371138	3.81	ENSP00000371138	0.9896	0.9999	3	9	8352.76	25412.3	4.77494e-05	0.00014278	-1.72647	-0.483214	-1.48435	0.000181484	0.000551976	-92.8289	ENSP00000371138 pep known-ccds chromosome NCBI36 20 1300366 1321672 -1 gene ENSG00000088832 transcript ENST00000381719 CCDS13014.1	cytoplasm--isomerase activity--peptidyl-prolyl cis-trans isomerase activity--positive regulation of I-kappaB kinase/NF-kappaB cascade--protein binding--protein folding--receptor activity	ENSG00000088832	A_24_P160001,A_23_P397238,A_23_P154665,A_23_P154667,A_32_P50522,A_32_P400556,A_32_P50516	FKBP1A
ENSG00000155660	A_23_P42802,A_23_P42800,A_32_P192804,A_32_P902	PDIA4	PDIA4	ENSG00000155660	NM_004911	ENSP00000286091	37.709	ENSP00000286091	1	1	47	53	13360.6	15121.7	0.000748074	0.000840816	-0.583866	-0.0537738	-0.0943574	0.000290291	0.000328456	-10.411	ENSP00000286091 pep known-ccds chromosome NCBI36 7 148331098 148356675 -1 gene ENSG00000155660 transcript ENST00000286091 CCDS5893.1	calcium ion binding--cell redox homeostasis--endoplasmic reticulum--endoplasmic reticulum lumen--isomerase activity--protein binding--protein disulfide isomerase activity--protein secretion	ENSG00000155660	A_23_P42802,A_23_P42800,A_32_P192804,A_32_P902	PDIA4
ENSG00000109716	nan	nan	nan	nan	nan	ENSP00000373695	82.4	ENSP00000373695	0	0.9594	0	4	0	501.075	0	6.34578e-05	-1.99676	99999	99999	0	1.08837e-05	-22.3814	ENSP00000373695 pep known chromosome NCBI36 4 183482168 183958495 1 gene ENSG00000109716 transcript ENST00000389043	nan	ENSG00000109716	nan	nan
ENSG00000108861	A_23_P400255,A_23_P129956,A_32_P376395	DUSP3	nan	nan	nan	ENSP00000226004	8.36	ENSP00000226004	0	0.988	0	4	0	5086.05	0	6.34578e-05	-1.99676	99999	99999	0	0.000110473	-71.3077	ENSP00000226004 pep known-ccds chromosome NCBI36 17 39199016 39211872 -1 gene ENSG00000108861 transcript ENST00000226004 CCDS11469.1	dephosphorylation--hydrolase activity--phosphoric monoester hydrolase activity--protein amino acid dephosphorylation--protein tyrosine phosphatase activity--protein tyrosine/serine/threonine phosphatase activity	ENSG00000108861	A_23_P400255,A_23_P129956,A_32_P376395	DUSP3
ENSG00000178425	A_23_P219004,A_23_P382043,nan	NT5DC1	nan	nan	nan	ENSP00000326858	15.43	ENSP00000326858	1	1	16	15	11115.5	10459.1	0.000254664	0.000237967	0.188742	0.0264329	0.165253	0.00024151	0.000227181	4.49131	ENSP00000326858 pep known-ccds chromosome NCBI36 6 116528692 116673545 1 gene ENSG00000178425 transcript ENST00000319550 CCDS5104.1		ENSG00000178425	A_23_P219004,A_23_P382043	NT5DC1
ENSG00000112739	A_23_P168236,A_24_P941787,A_24_P720730,A_24_P403168,A_23_P168240	PRPF4B	nan	nan	nan	ENSP00000283003	37.81	ENSP00000283003	0.9643	0.9991	5	4	1366.94	1137.19	7.95824e-05	6.34578e-05	0.338256	0.0799174	0.338369	2.97e-05	2.47006e-05	4.5989	ENSP00000283003 pep known-ccds chromosome NCBI36 6 3966595 4010216 1 gene ENSG00000112739 transcript ENST00000283003 CCDS4488.1	ATP binding--chromosome--mRNA processing--nucleotide binding--nucleus--protein amino acid phosphorylation--protein binding--protein kinase activity--protein serine/threonine kinase activity--protein-tyrosine kinase activity--RNA splicing--spliceosome--transferase activity	ENSG00000112739	A_23_P168236,A_24_P941787,A_24_P720730,A_24_P403168,A_23_P168240	PRPF4B
ENSG00000110172	A_23_P138805,A_23_P138811	CHORDC1	nan	nan	nan	ENSP00000319255	12.707	ENSP00000319255	1	1	38	45	32056.4	38101.3	0.000604826	0.0007139	-0.753688	-0.0750247	-0.163141	0.000696501	0.00082759	-22.7904	ENSP00000319255 pep known-ccds chromosome NCBI36 11 89573832 89595827 -1 gene ENSG00000110172 transcript ENST00000320585 CCDS8289.1	biological_process--cellular_component--molecular_function--zinc ion binding	ENSG00000110172	A_23_P138805,A_23_P138811	CHORDC1
ENSG00000177425	A_23_P53663	PAWR	nan	nan	nan	ENSP00000328088	15.07	ENSP00000328088	0.9859	0.9807	2	2	1402.57	1400.31	3.18329e-05	3.17289e-05	0.00327348	0.000700895	0.0819641	3.04741e-05	3.04158e-05	0.0507302	ENSP00000328088 pep known-ccds chromosome NCBI36 12 78509878 78608921 -1 gene ENSG00000177425 transcript ENST00000328827 CCDS31863.1	apoptosis--cytoplasm--enzyme binding--interleukin-2 biosynthetic process--intracellular--negative regulation of B cell proliferation--negative regulation of cell proliferation--negative regulation of T cell proliferation--negative regulation of T cell receptor signaling pathway--negative regulation of transcription from RNA polymerase II promoter--nucleus--positive regulation of amyloid precursor…	ENSG00000177425	A_23_P53663	PAWR
ENSG00000108256	A_23_P430442,A_32_P402530	nan	nan	nan	nan	ENSP00000225388	22.06	ENSP00000225388	0.6413	0.9889	1	1	311.623	482.3	1.59165e-05	1.58645e-05	0.00231468	-0.189687	-0.534275	6.77076e-06	1.04759e-05	-6.05313	ENSP00000225388 pep known-ccds chromosome NCBI36 17 24612772 24645262 -1 gene ENSG00000108256 transcript ENST00000225388 CCDS32600.1	cytoplasm--nucleus--polysomal ribosome--protein binding--RNA binding	ENSG00000108256	A_23_P430442,A_32_P402530	nan
ENSG00000176953	A_24_P930448,A_23_P125157,A_23_P125153,A_24_P330625	NFATC2IP	nan	nan	nan	ENSP00000324792	18.84	ENSP00000324792	0	0.9889	0	3	0	1694.19	0	4.75934e-05	-1.72924	99999	99999	0	3.67992e-05	-41.1547	ENSP00000324792 pep known-ccds chromosome NCBI36 16 28869819 28885266 1 gene ENSG00000176953 transcript ENST00000320805 CCDS10645.1	cytokine production--cytoplasm--nucleus--protein binding--protein modification process--regulation of transcription, DNA-dependent	ENSG00000176953	A_24_P930448,A_23_P125157,A_23_P125153,A_24_P330625	NFATC2IP
ENSG00000138668	A_24_P226037,A_32_P108808,A_24_P123245,A_23_P58353	HNRPD	HNRPD	ENSG00000138668	NM_001003810	ENSP00000313199	13.63	ENSP00000313199	1	1	151	141	118756	111300	0.00240339	0.00223689	0.613887	0.028162	0.170849	0.00258025	0.00241751	15.6379	ENSP00000313199 pep known-ccds chromosome NCBI36 4 83493491 83514173 -1 gene ENSG00000138668 transcript ENST00000313899 CCDS3592.1	chromosome--chromosome, telomeric region--DNA binding--homoiothermy--ice binding--nucleic acid binding--nucleotide binding--nucleus--protein binding--regulation of transcription, DNA-dependent--response to freezing--ribonucleoprotein complex--RNA binding--RNA catabolic process--RNA processing--transcription--transcriptional activator activity	ENSG00000138668	A_24_P226037,A_32_P108808,A_24_P123245,A_23_P58353	HNRPD
ENSG00000115687	A_23_P209815,A_24_P299911	PASK	nan	nan	nan	ENSP00000351475	35.76	ENSP00000351475	0	0.994	0	3	0	897.181	0	4.75934e-05	-1.72924	99999	99999	0	1.94875e-05	-29.9486	ENSP00000351475 pep known chromosome NCBI36 2 241694385 241737523 -1 gene ENSG00000115687 transcript ENST00000358649	ATP binding--cytoplasm--identical protein binding--nucleotide binding--protein amino acid phosphorylation--protein kinase activity--protein serine/threonine kinase activity--protein-tyrosine kinase activity--regulation of transcription, DNA-dependent--signal transducer activity--signal transduction--transferase activity	ENSG00000115687	A_23_P209815,A_24_P299911	PASK
ENSG00000145919	A_24_P117964,A_32_P93852,A_32_P93857	nan	nan	nan	nan	ENSP00000309644	6.538	ENSP00000309644	1	1	8	8	13116.5	13164.8	0.000127332	0.000126916	0.00654728	-0.0015958	0.0745303	0.000284988	0.000285951	-0.273358	ENSP00000309644 pep known-ccds chromosome NCBI36 5 172967155 172976262 -1 gene ENSG00000145919 transcript ENST00000311086 CCDS4389.1	nucleus--regulation of transcription, DNA-dependent--transcription factor activity	ENSG00000145919	A_24_P117964,A_32_P93852,A_32_P93857	nan
ENSG00000108591	A_23_P141656	DRG2	nan	nan	nan	ENSP00000225729	15.54	ENSP00000225729	0.9906	0.9586	1	1	683.316	663.676	1.59165e-05	1.58645e-05	0.00231468	0.0126651	0.120689	1.48467e-05	1.44156e-05	0.54067	ENSP00000225729 pep known-ccds chromosome NCBI36 17 17932008 17952017 1 gene ENSG00000108591 transcript ENST00000225729 CCDS11191.1	cytoplasm--GTP binding--intracellular--nucleotide binding--signal transduction--small GTPase mediated signal transduction	ENSG00000108591	A_23_P141656	DRG2
ENSG00000107625	A_32_P703094,A_24_P512054,A_23_P104451,A_32_P362306	DDX50	DDX50	ENSG00000107625	NM_024045	ENSP00000362687	30.55	ENSP00000362687	1	1	28	23	9824.74	8100.03	0.000445661	0.000364882	0.711974	0.0838344	0.351047	0.000213466	0.000175939	12.9037	ENSP00000362687 pep known-ccds chromosome NCBI36 10 70331040 70376609 1 gene ENSG00000107625 transcript ENST00000373585 CCDS7283.1	ATP binding--ATP-dependent helicase activity--helicase activity--hydrolase activity--nucleic acid binding--nucleotide binding--nucleus--RNA binding	ENSG00000107625	A_32_P703094,A_24_P512054,A_23_P104451,A_32_P362306	DDX50
ENSG00000006125	A_24_P739582,A_32_P451704,A_24_P253827,A_23_P55149	AP2B1	nan	nan	nan	ENSP00000314414	35.37	ENSP00000314414	0.9668	0	1	0	293.005	0	1.59165e-05	0	1.00164	99999	99999	6.36624e-06	0	17.12	ENSP00000314414 pep known chromosome NCBI36 17 30938395 31077547 1 gene ENSG00000006125 transcript ENST00000312678	clathrin adaptor complex--coated pit--intracellular protein transport--membrane--membrane coat--protein binding--protein complex assembly--protein transporter activity--vesicle-mediated transport	ENSG00000006125	A_24_P739582,A_32_P451704,A_24_P253827,A_23_P55149	AP2B1
ENSG00000078618	A_23_P23006	NRD1	nan	nan	nan	ENSP00000346890	41.1	ENSP00000346890	1	1	4	6	1043.26	1570.65	6.36659e-05	9.51867e-05	-0.627306	-0.177687	-0.495435	2.26673e-05	3.41158e-05	-10.3078	ENSP00000346890 pep known-ccds chromosome NCBI36 1 52027451 52117065 -1 gene ENSG00000078618 transcript ENST00000354831 CCDS559.1	cell migration--cell proliferation--cell surface--cytosol--epidermal growth factor binding--metal ion binding--metalloendopeptidase activity--nardilysin activity--neuromuscular junction development--proteolysis--zinc ion binding	ENSG00000078618	A_23_P23006	NRD1
ENSG00000138160	A_24_P227091,A_23_P52278,A_32_P62480	KIF11	nan	nan	nan	ENSP00000260731	48.376	ENSP00000260731	0.9874	0.8912	17	5	3719.51	991.026	0.00027058	7.93223e-05	2.56631	0.574401	1.93889	8.08153e-05	2.15259e-05	39.7659	ENSP00000260731 pep known-ccds chromosome NCBI36 10 94342971 94405130 1 gene ENSG00000138160 transcript ENST00000260731 CCDS7422.1	ATP binding--cell cycle--cell division--kinesin complex--microtubule associated complex--microtubule-based movement--microtubule motor activity--mitosis--mitotic centrosome separation--mitotic spindle organization and biogenesis--nucleotide binding--spindle microtubule--spindle pole--spindle pole body organization and biogenesis	ENSG00000138160	A_24_P227091,A_23_P52278,A_32_P62480	KIF11
ENSG00000101474	A_32_P817828,A_32_P370133,A_23_P109201,A_24_P297078	C20orf3	nan	nan	nan	ENSP00000217456	19.29	ENSP00000217456	0.9698	0.9852	11	6	5928.12	3296.96	0.000175081	9.51867e-05	1.21951	0.254803	0.904433	0.000128802	7.16126e-05	27.4103	ENSP00000217456 pep known-ccds chromosome NCBI36 20 24891581 24921425 -1 gene ENSG00000101474 transcript ENST00000217456 CCDS13166.1	biological_process--biosynthetic process--catalytic activity--cellular_component--integral to membrane--membrane--molecular_function--strictosidine synthase activity	ENSG00000101474	A_32_P817828,A_32_P370133,A_23_P109201,A_24_P297078	C20orf3
ENSG00000143933	A_32_P100338,A_32_P4505,A_23_P326170,A_23_P165819,A_32_P100336	A_23_P165819,CALM2	nan	nan	nan	ENSP00000272298	7.88	ENSP00000291295	0.8418	0	3	0	3435.41	0	4.77494e-05	0	1.73491	99999	99999	7.46424e-05	0	58.6223	ENSP00000272298 pep known-ccds chromosome NCBI36 2 47240736 47257140 -1 gene ENSG00000143933 transcript ENST00000272298 CCDS1832.1	calcium ion binding--ciliary or flagellar motility--cytoplasm--flagellin-based flagellum--G-protein coupled receptor protein signaling pathway--N-terminal myristoylation domain binding--plasma membrane--protein binding	ENSG00000160014	A_23_P4944,A_32_P14386,A_32_P352488,A_24_P219785	CALM3
ENSG00000133119	nan,A_23_P14193	RFC3	nan	nan	nan	ENSP00000369411	16.198	ENSP00000369411	0.7657	0.7386	3	4	1520.17	1962.36	4.77494e-05	6.34578e-05	-0.373645	-0.110885	-0.279213	3.30293e-05	4.2624e-05	-7.48422	ENSP00000369411 pep known-ccds chromosome NCBI36 13 33290203 33309633 1 gene ENSG00000133119 transcript ENST00000380071 CCDS9352.1	ATPase activity--DNA clamp loader activity--DNA replication factor C complex--DNA strand elongation during DNA replication--DNA synthesis during DNA repair--nucleoside-triphosphatase activity--nucleotide binding--nucleus--protein binding	ENSG00000133119	A_23_P14193	RFC3
ENSG00000082153	A_24_P67378,A_23_P165418,A_24_P924389,A_32_P127122,A_32_P132426,A_32_P58913,A_24_P713668,A_24_P362572	BZW1	nan	nan	nan	ENSP00000313880	20.1	ENSP00000313880	1	1	26	22	13866	11776	0.000413828	0.000349018	0.588803	0.0709549	0.309359	0.000301272	0.000255783	13.0781	ENSP00000313880 pep known chromosome NCBI36 2 201384558 201396811 1 gene ENSG00000082153 transcript ENST00000353957	regulation of translational initiation--translation initiation factor activity	ENSG00000082153	A_24_P67378,A_23_P165418,A_24_P924389,A_32_P127122,A_32_P132426,A_32_P58913,A_24_P713668,A_24_P362572	BZW1
ENSG00000100353	A_23_P91699,A_23_P91702,A_32_P223422	EIF3S7	nan	nan	nan	ENSP00000216190	19.269	ENSP00000216190	1	1	59	84	32822.1	46901.9	0.000939072	0.00133261	-2.07221	-0.155023	-0.422077	0.000713139	0.00101875	-49.8443	ENSP00000216190 pep known-ccds chromosome NCBI36 22 35236844 35255429 -1 gene ENSG00000100353 transcript ENST00000216190 CCDS13930.1	eukaryotic translation initiation factor 3 complex--protein binding--regulation of translational initiation--translational initiation--translation initiation factor activity	ENSG00000100353	A_23_P91699,A_23_P91702,A_32_P223422	EIF3S7
ENSG00000163584	A_23_P143958	RPL22L1	nan	nan	nan	ENSP00000346080	4.53	ENSP00000346080	0.9822	0.9871	10	10	23242.1	23444.1	0.000159165	0.000158645	0.0073202	-0.00375702	0.0675349	0.00050499	0.000509224	-0.902133	ENSP00000346080 pep known chromosome NCBI36 3 172066798 172070678 -1 gene ENSG00000163584 transcript ENST00000295830	intracellular--ribosome--structural constituent of ribosome--translation	ENSG00000163584	A_23_P143958	RPL22L1
ENSG00000087088	A_23_P346311,A_23_P346309,A_23_P208706	BAX	nan	nan	nan	ENSP00000293288	15.09	ENSP00000293288	0	0.9907	0	2	0	1412.71	0	3.17289e-05	-1.41191	99999	99999	0	3.06852e-05	-37.5806	ENSP00000293288 pep known-ccds chromosome NCBI36 19 54149929 54156331 1 gene ENSG00000087088 transcript ENST00000293288 CCDS12744.1	apoptosis--apoptotic mitochondrial changes--B cell apoptosis--B cell homeostatic proliferation--BH3 domain binding--caspase activation--caspase activation via cytochrome c--cell cycle--cellular_component--cleavage of lamin--cytoplasm--cytosol--cytosolic part--DNA fragmentation during apoptosis--endoplasmic reticulum--endoplasmic reticulum membrane--establishment and/or maintenance of transmembran…	ENSG00000087088	A_23_P346311,A_23_P346309,A_23_P208706	BAX
ENSG00000203879	A_23_P45496	GDI1	nan	nan	nan	ENSP00000358756	23.89	ENSP00000358756	1	1	9	15	4038.32	6755.31	0.000143248	0.000237967	-1.21684	-0.223445	-0.643541	8.7742e-05	0.000146731	-26.1378	ENSP00000358756 pep known-ccds chromosome NCBI36 X 153318460 153325008 1 gene ENSG00000203879 transcript ENST00000369741 CCDS35452.1	cytoplasm--GTPase activator activity--membrane fraction--nucleus--protein binding--protein transport--Rab GDP-dissociation inhibitor activity--regulation of GTPase activity--regulation of transcription, DNA-dependent--signal transduction--small GTPase mediated signal transduction--transcription factor activity	ENSG00000203879	A_23_P45496	GDI1
ENSG00000171931	A_23_P218358	FBXW10	nan	nan	nan	ENSP00000310382	43.01	ENSP00000368949	0.5868	0	1	0	146.25	0	1.59165e-05	0	1.00164	99999	99999	3.17762e-06	0	12.0952	ENSP00000310382 pep known-ccds chromosome NCBI36 17 18588283 18623336 1 gene ENSG00000171931 transcript ENST00000308799 CCDS11199.1	--cytoplasm--ligase activity	ENSG00000108448	A_23_P129903,A_32_P879807,A_23_P352426	CDRT1,TRIM16
ENSG00000145220	A_23_P41327	LYAR	nan	nan	nan	ENSP00000345917	15.077	ENSP00000345917	1	1	22	19	15641.6	13558.4	0.000350162	0.000301425	0.47908	0.0620733	0.280612	0.000339851	0.000294499	12.2189	ENSP00000345917 pep known-ccds chromosome NCBI36 4 4320329 4342794 -1 gene ENSG00000145220 transcript ENST00000343470 CCDS3374.1	DNA binding--metal ion binding--nucleolus--nucleus--protein binding--regulation of transcription--zinc ion binding	ENSG00000145220	A_23_P41327	LYAR
ENSG00000079246	nan,A_23_P79738,A_24_P345498,A_32_P221832,A_32_P308493	XRCC5	XRCC5	ENSG00000079246	NM_021141	ENSP00000329528	36.01	ENSP00000329528	1	1	196	177	58345.5	52883.5	0.00311963	0.00280801	1.0169	0.042687	0.217863	0.00126769	0.00114867	16.4376	ENSP00000329528 pep known-ccds chromosome NCBI36 2 216682377 216779248 1 gene ENSG00000079246 transcript ENST00000328063 CCDS2402.1	ATP binding--ATP-dependent DNA helicase activity--cellular_component--cytoplasm--DNA binding--DNA-dependent protein kinase complex--DNA recombination--double-strand break repair via nonhomologous end joining--double-stranded DNA binding--helicase activity--hydrolase activity--molecular_function--nucleotide binding--nucleus--protein binding--regulation of DNA repair	ENSG00000079246	A_23_P79738,A_24_P345498,A_32_P221832,A_32_P308493	XRCC5
ENSG00000177556	A_23_P144877	ATOX1	nan	nan	nan	ENSP00000316854	4.2	ENSP00000316854	0	0.9979	0	5	0	12781.4	0	7.93223e-05	-2.23246	99999	99999	0	0.000277622	-113.046	ENSP00000316854 pep known chromosome NCBI36 5 151106079 151111539 -1 gene ENSG00000177556 transcript ENST00000313115	copper chaperone activity--copper-dependent protein binding--copper ion binding--copper ion homeostasis--copper ion transport--cytosol--ion transport--metal ion binding--metal ion transport--protein folding--response to oxidative stress	ENSG00000177556	A_23_P144877	ATOX1
ENSG00000070785	nan,A_23_P115046	EIF2B3	nan	nan	nan	ENSP00000353575	20.268	ENSP00000353575	0	0.8197	0	1	0	435.125	0	1.58645e-05	-0.998369	99999	99999	0	9.45126e-06	-20.8565	ENSP00000353575 pep known-ccds chromosome NCBI36 1 45089037 45224869 -1 gene ENSG00000070785 transcript ENST00000360403 CCDS517.1	--biosynthetic process--cellular response to stimulus--cytoplasm--eukaryotic translation initiation factor 2B complex--guanyl-nucleotide exchange factor activity--nucleotidyltransferase activity--oligodendrocyte development--protein binding--response to glucose stimulus--response to heat--response to peptide hormone stimulus--translational initiation--translation initiation factor activity	ENSG00000070785	A_23_P115046	EIF2B3
ENSG00000150768	A_24_P372672,A_23_P203030,A_24_P281923	DLAT	nan	nan	nan	ENSP00000280346	25.6	ENSP00000280346	0.9928	0.7687	4	1	1662.86	323.063	6.36659e-05	1.58645e-05	1.34533	0.711569	2.38287	3.61296e-05	7.01718e-06	30.0719	ENSP00000280346 pep known-ccds chromosome NCBI36 11 111401381 111439798 1 gene ENSG00000150768 transcript ENST00000280346 CCDS8354.1	acetyl-CoA biosynthetic process--acyltransferase activity--aminoacyl-tRNA ligase activity--ATP binding--cytoplasm--dihydrolipoyllysine-residue acetyltransferase activity--glycolysis--lipoic acid binding--metabolic process--mitochondrial pyruvate dehydrogenase complex--mitochondrion--nucleotide binding--protein binding--pyruvate dehydrogenase complex--pyruvate metabolic process--transferase activi…	ENSG00000150768	A_24_P372672,A_23_P203030,A_24_P281923	DLAT
ENSG00000198563	A_32_P36192,A_32_P28812,A_23_P219055,A_24_P904903	BAT1	nan	nan	nan	ENSP00000365356	18.1	ENSP00000373000	1	1	48	70	28427.4	41609.2	0.000763991	0.00111051	-2.00843	-0.165453	-0.455835	0.000617652	0.000903785	-49.7885	ENSP00000365356 pep known-ccds chromosome NCBI36 6 31605975 31622338 -1 gene ENSG00000198563 transcript ENST00000376185 CCDS4697.1	ATP binding--ATP-dependent helicase activity--ATP-dependent RNA helicase activity--helicase activity--hydrolase activity--identical protein binding--mRNA export from nucleus--nuclear mRNA splicing, via spliceosome--nucleic acid binding--nucleotide binding--nucleus--RNA binding--RNA splicing--spliceosome	ENSG00000206445	A_23_P500410	ATP6V1G2
ENSG00000132792	A_32_P139780,A_23_P68403,A_23_P68401	CTNNBL1	nan	nan	nan	ENSP00000355050	21.178	ENSP00000355050	0.9999	1	10	12	5061.11	6096.3	0.000159165	0.000190373	-0.418762	-0.0808205	-0.181901	0.000109965	0.000132416	-9.78488	ENSP00000355050 pep known chromosome NCBI36 20 35755848 35933933 1 gene ENSG00000132792 transcript ENST00000361383	--apoptosis--binding--nucleus	ENSG00000132792	A_32_P139780,A_23_P68403,A_23_P68401	CTNNBL1
ENSG00000141522	A_23_P207760,A_32_P887095,A_23_P207766,A_24_P366994,A_24_P133933,A_24_P366989	ARHGDIA	nan	nan	nan	ENSP00000269321	7.41	ENSP00000269321	0.9887	0.9898	18	20	25745	28742.8	0.000286496	0.000317289	-0.314401	-0.0478362	-0.0751388	0.000559371	0.000624317	-12.8111	ENSP00000269321 pep known-ccds chromosome NCBI36 17 77420041 77422490 -1 gene ENSG00000141522 transcript ENST00000269321 CCDS11788.1	anti-apoptosis--cell motility--cytoplasm--cytoskeleton--GTPase activator activity--identical protein binding--immunological synapse--negative regulation of cell adhesion--Rho GDP-dissociation inhibitor activity--Rho protein signal transduction	ENSG00000141522	A_23_P207760,A_32_P887095,A_23_P207766,A_24_P366994,A_24_P133933,A_24_P366989	ARHGDIA
ENSG00000113194	A_23_P156109,A_24_P294719	UBXD8	nan	nan	nan	ENSP00000261942	14.28	ENSP00000261942	0.9999	0.9999	11	9	8256.49	6780.17	0.000175081	0.00014278	0.45457	0.0855544	0.356614	0.000179392	0.000147271	12.0589	ENSP00000261942 pep known-ccds chromosome NCBI36 5 175807984 175869671 1 gene ENSG00000113194 transcript ENST00000261942 CCDS34296.1	cytoplasm--protein binding	ENSG00000113194	A_23_P156109,A_24_P294719	UBXD8
ENSG00000083312	A_32_P130437,A_32_P99097,A_32_P762092,A_32_P814243,A_24_P260440,A_23_P156101	TNPO1	TNPO1	ENSG00000083312	NM_002270	ENSP00000336712	25.66	ENSP00000336712	1	1	45	44	18798.8	18448.7	0.000716241	0.000698036	0.121484	0.00816404	0.106121	0.000408448	0.000400721	1.84352	ENSP00000336712 pep known chromosome NCBI36 5 72148171 72248316 1 gene ENSG00000083312 transcript ENST00000337273	cytoplasm--intracellular protein transport--nuclear localization sequence binding--nuclear pore--nucleus--protein binding--protein import into nucleus, docking--protein import into nucleus, translocation--protein transporter activity	ENSG00000083312	A_32_P130437,A_32_P99097,A_32_P762092,A_32_P814243,A_24_P260440,A_23_P156101	TNPO1
ENSG00000124181	A_23_P254801	PLCG1	nan	nan	nan	ENSP00000362369	43.97	ENSP00000362369	0	0.9994	0	4	0	978.167	0	6.34578e-05	-1.99676	99999	99999	0	2.12466e-05	-31.2711	ENSP00000362369 pep known chromosome NCBI36 20 39199291 39237775 1 gene ENSG00000124181 transcript ENST00000373272	calcium ion binding--cellular_component--cytoplasm--hydrolase activity--intracellular signaling cascade--in utero embryonic development--lipid catabolic process--lipid metabolic process--phosphoinositide phospholipase C activity--phospholipase C activity--protein binding--receptor signaling protein activity--signal transduction	ENSG00000124181	A_23_P254801	PLCG1
ENSG00000108961	A_23_P55136,A_23_P254498	RANGNRF	nan	nan	nan	ENSP00000226105	3.87	ENSP00000226105	0	0.9798	0	4	0	10895.7	0	6.34578e-05	-1.99676	99999	99999	0	0.000236664	-104.373	ENSP00000226105 pep known-ccds chromosome NCBI36 17 8132540 8134128 1 gene ENSG00000108961 transcript ENST00000226105 CCDS11137.1		ENSG00000108961	A_23_P55136,A_23_P254498	RANGNRF
ENSG00000077235	A_23_P152344,A_23_P152335	GTF3C1	nan	nan	nan	ENSP00000348510	71.807	ENSP00000348510	0.7278	0.963	3	4	325.942	577.151	4.77494e-05	6.34578e-05	-0.373645	-0.248149	-0.723502	7.08187e-06	1.25362e-05	-8.35477	ENSP00000348510 pep known chromosome NCBI36 16 27379436 27468735 -1 gene ENSG00000077235 transcript ENST00000356183	--5S class rRNA transcription--DNA binding--nucleus--RNA polymerase III transcription factor activity--transcription factor TFIIIC complex--tRNA transcription from RNA polymerase III promoter	ENSG00000077235	A_23_P152344,A_23_P152335	GTF3C1
ENSG00000067596	A_32_P217219,A_23_P124224	DHX8	nan	nan	nan	ENSP00000262415	50.679	ENSP00000262415	0	0.999	0	2	0	424.168	0	3.17289e-05	-1.41191	99999	99999	0	9.21326e-06	-20.5923	ENSP00000262415 pep known-ccds chromosome NCBI36 17 38916860 38957206 1 gene ENSG00000067596 transcript ENST00000262415 CCDS11464.1	ATPase activity--ATP binding--ATP-dependent helicase activity--ATP-dependent RNA helicase activity--helicase activity--hydrolase activity--mRNA processing--nucleic acid binding--nucleoside-triphosphatase activity--nucleotide binding--nucleus--RNA binding--RNA splicing--spliceosome	ENSG00000067596	A_32_P217219,A_23_P124224	DHX8
ENSG00000100028	A_23_P132216	SNRPD3	nan	nan	nan	ENSP00000215829	4.8	ENSP00000215829	0.9976	0.9464	22	18	49013.1	38183.5	0.000350162	0.00028556	0.64291	0.108436	0.430677	0.00106493	0.000829377	36.7363	ENSP00000215829 pep known-ccds chromosome NCBI36 22 23281618 23298509 1 gene ENSG00000100028 transcript ENST00000215829 CCDS13828.1	cytoplasm--mRNA metabolic process--mRNA processing--nucleus--protein binding--ribonucleoprotein complex--RNA splicing--small nuclear ribonucleoprotein complex--spliceosome	ENSG00000100028	A_23_P132216	SNRPD3
ENSG00000070423	A_23_P314086,A_23_P119709,A_32_P191917	RNF126	nan	nan	nan	ENSP00000341380	2.34	ENSP00000341380	0.8714	0.6612	1	1	3991.87	3040.09	1.59165e-05	1.58645e-05	0.00231468	0.118289	0.462568	8.67327e-05	6.60333e-05	11.3631	ENSP00000341380 pep known chromosome NCBI36 19 598882 614227 -1 gene ENSG00000070423 transcript ENST00000340092	metal ion binding--protein binding--zinc ion binding	ENSG00000070423	A_23_P314086,A_23_P119709,A_32_P191917	RNF126
ENSG00000010072	A_23_P433791,A_24_P15292	C1orf124	nan	nan	nan	ENSP00000295050	16.79	ENSP00000295050	0.5537	0.829	9	6	3181.56	3187.32	0.000143248	9.51867e-05	0.780983	-0.000784544	0.0771561	6.9127e-05	6.9231e-05	-0.0600132	ENSP00000295050 pep known-ccds chromosome NCBI36 1 229540417 229557392 1 gene ENSG00000010072 transcript ENST00000295050 CCDS1594.1	--DNA binding--DNA repair--metallopeptidase activity--nuclear speck--proteolysis--zinc ion binding	ENSG00000010072	A_23_P433791,A_24_P15292	C1orf124
ENSG00000197958	A_23_P217068,A_24_P349387,A_32_P172360	RPL12	RPL12	ENSG00000197958	NM_000976	ENSP00000352744	7.739	ENSP00000352744	1	1	18	22	24932.3	30585	0.000286496	0.000349018	-0.622204	-0.088746	-0.207554	0.000541713	0.00066433	-23.9622	ENSP00000352744 pep known chromosome NCBI36 9 129249780 129253507 -1 gene ENSG00000197958 transcript ENST00000359713	cytosolic large ribosomal subunit (sensu Eukaryota)--intracellular--ribosome--RNA binding--structural constituent of ribosome--translation	ENSG00000197958	A_23_P217068,A_24_P349387,A_32_P172360	RPL12
ENSG00000183258	A_23_P122116,A_23_P122113	DDX41	nan	nan	nan	ENSP00000330349	34.605	ENSP00000330349	0.7111	0.4089	3	1	660.826	127.13	4.77494e-05	1.58645e-05	1.00329	0.715839	2.39669	1.4358e-05	2.76137e-06	19.017	ENSP00000330349 pep known-ccds chromosome NCBI36 5 176871185 176876557 -1 gene ENSG00000183258 transcript ENST00000330503 CCDS4427.1	apoptosis--ATP binding--ATP-dependent helicase activity--helicase activity--hydrolase activity--metal ion binding--mRNA processing--multicellular organismal development--nucleic acid binding--nucleotide binding--nucleus--protein binding--RNA binding--RNA splicing--spliceosome--zinc ion binding	ENSG00000183258	A_23_P122116,A_23_P122113	DDX41
ENSG00000149090	A_23_P127911	DKFZP586H2123	nan	nan	nan	ENSP00000278360	18.69	ENSP00000278360	0	0.8659	0	1	0	498.458	0	1.58645e-05	-0.998369	99999	99999	0	1.08269e-05	-22.3229	ENSP00000278360 pep known-ccds chromosome NCBI36 11 35409956 35504155 -1 gene ENSG00000149090 transcript ENST00000278360 CCDS7898.1	calcium ion binding--proteolysis--serine-type endopeptidase activity	ENSG00000149090	A_23_P127911	DKFZP586H2123
ENSG00000176014	A_23_P254271,A_24_P313756	TUBB6	nan	nan	nan	ENSP00000318697	18.547	ENSP00000318697	1	1	48	47	27742.3	27264.3	0.000763991	0.000745629	0.118595	0.00754758	0.104125	0.000602766	0.000592202	2.07403	ENSP00000318697 pep known-ccds chromosome NCBI36 18 12298215 12316551 1 gene ENSG00000176014 transcript ENST00000317702 CCDS11858.1	cytoplasm--GTPase activity--GTP binding--microtubule--microtubule-based movement--microtubule-based process--nucleotide binding--protein complex--protein polymerization--structural molecule activity	ENSG00000176014	A_23_P254271,A_24_P313756	TUBB6
ENSG00000188300	A_24_P124672	nan	nan	nan	nan	ENSP00000345515	3	ENSP00000345515	0.6633	0	3	0	7110.24	0	4.77494e-05	0	1.73491	99999	99999	0.000154487	0	84.3382	ENSP00000345515 pep known chromosome NCBI36 12 119418352 119420402 -1 gene ENSG00000188300 transcript ENST00000342051		ENSG00000188300	A_24_P124672	nan
ENSG00000005436	A_23_P120064,A_23_P120062	C2orf3	C2orf3	ENSG00000005436	NM_003203	ENSP00000318690	42	ENSP00000318690	0.3745	0.9994	1	4	95.5821	1024.05	1.59165e-05	6.34578e-05	-1.33801	-1.02994	-3.25398	2.07675e-06	2.22431e-05	-27.7429	ENSP00000318690 pep known-ccds chromosome NCBI36 2 75742802 75791830 -1 gene ENSG00000005436 transcript ENST00000321027 CCDS1961.1	DNA binding--nucleus--regulation of transcription--regulation of transcription, DNA-dependent--RNA polymerase II transcription factor activity--transcription factor activity	ENSG00000005436	A_23_P120064,A_23_P120062	C2orf3
ENSG00000127603	A_32_P3152,A_23_P391778,A_24_P418637,A_23_P217850	MACF1	nan	nan	nan	ENSP00000353231	274.694	ENSP00000353231	0.9727	0.9994	7	11	265.706	430.579	0.000111415	0.000174509	-0.935933	-0.209651	-0.598894	5.7731e-06	9.35252e-06	-6.24423	ENSP00000353231 pep known-ccds chromosome NCBI36 1 39569397 39725376 1 gene ENSG00000127603 transcript ENST00000360115 CCDS436.1	--actin binding--actin cytoskeleton--actin filament binding--biological_process--calcium ion binding--carbohydrate metabolic process--cell cycle arrest--cell motility--cytoplasm--cytoskeleton--establishment and/or maintenance of cell polarity--hydrolase activity, hydrolyzing O-glycosyl compounds--mesoderm formation--microtubule binding--microtubule cytoskeleton--posttranslational protein targetin…	ENSG00000127603	A_32_P3152,A_23_P391778,A_24_P418637,A_23_P217850	MACF1
ENSG00000125844	nan,A_23_P120566,A_32_P468230,A_32_P28309	RRBP1	nan	nan	nan	ENSP00000246043	55.64	ENSP00000246043	0.9952	0	2	0	383.466	0	3.18329e-05	0	1.41654	99999	99999	8.33172e-06	0	19.5853	ENSP00000246043 pep known chromosome NCBI36 20 17542747 17589152 -1 gene ENSG00000125844 transcript ENST00000246043	endoplasmic reticulum--extracellular matrix structural constituent--integral to endoplasmic reticulum membrane--integral to membrane--intracellular protein transport across a membrane--membrane--nucleotide binding--protein binding--protein transport--receptor activity--ribosome--signal transduction--translation--vesicle-mediated transport	ENSG00000125844	A_23_P120566,A_32_P468230,A_32_P28309	RRBP1
ENSG00000154582	A_23_P60028,A_24_P243881,A_24_P83544,A_32_P32923	TCEB1	nan	nan	nan	ENSP00000284811	3.64	ENSP00000284811	1	1	14	17	41228.8	50247.9	0.000222831	0.000269696	-0.529769	-0.0859167	-0.198396	0.000895794	0.00109142	-29.7889	ENSP00000284811 pep known-ccds chromosome NCBI36 8 75019928 75047076 -1 gene ENSG00000154582 transcript ENST00000284811 CCDS34910.1	nucleus--protein binding--regulation of transcription from RNA polymerase II promoter--transcription--transcriptional elongation regulator activity--ubiquitin cycle	ENSG00000154582	A_23_P60028,A_24_P243881,A_24_P83544,A_32_P32923	TCEB1
ENSG00000107021	A_23_P94660	TBC1D13	nan	nan	nan	ENSP00000361731	17.07	ENSP00000361731	0.9995	0.9871	5	4	3138.29	2488.61	7.95824e-05	6.34578e-05	0.338256	0.100736	0.405753	6.81869e-05	5.40547e-05	8.67252	ENSP00000361731 pep known-ccds chromosome NCBI36 9 130589304 130612532 1 gene ENSG00000107021 transcript ENST00000372648 CCDS6911.1	GTPase activator activity--intracellular--protein binding--Rab GTPase activator activity--regulation of Rab GTPase activity	ENSG00000107021	A_23_P94660	TBC1D13
ENSG00000169714	A_32_P198514,A_23_P84651,A_32_P198518	CNBP	nan	nan	nan	ENSP00000303844	5.16	ENSP00000303844	1	1	30	25	62322.6	52126.7	0.000477494	0.000396611	0.686489	0.0775854	0.330821	0.00135411	0.00113223	30.2083	ENSP00000303844 pep known-ccds chromosome NCBI36 3 130371020 130385432 -1 gene ENSG00000169714 transcript ENST00000307433 CCDS3056.1	cholesterol biosynthetic process--cytoplasm--cytosol--endoplasmic reticulum--metal ion binding--nucleic acid binding--nucleus--positive regulation of cell proliferation--positive regulation of transcription from RNA polymerase II promoter--protein binding--regulation of transcription, DNA-dependent--single-stranded DNA binding--single-stranded RNA binding--transcription--transcription factor acti…	ENSG00000169714	A_32_P198514,A_23_P84651,A_32_P198518	CNBP
ENSG00000178952	A_23_P9582,A_23_P45074,A_23_P251209	TUFM	TUFM	ENSG00000178952	NM_003321	ENSP00000322439	22.08	ENSP00000322439	1	1	13	23	6311.29	11207.2	0.000206914	0.000364882	-1.65709	-0.24938	-0.727488	0.000137128	0.00024343	-36.9738	ENSP00000322439 pep known-ccds chromosome NCBI36 16 28761615 28765144 -1 gene ENSG00000178952 transcript ENST00000313511 CCDS10642.1	GTPase activity--GTP binding--intracellular--mitochondrion--nucleotide binding--protein binding--translational elongation--translation elongation factor activity	ENSG00000178952	A_23_P9582,A_23_P45074,A_23_P251209	TUFM
ENSG00000163104	nan,A_23_P213255	SMARCAD1	nan	nan	nan	ENSP00000351947	38.734	ENSP00000351947	0.974	0.9907	4	4	1078.2	1100.73	6.36659e-05	6.34578e-05	0.00462948	-0.008979	0.0506326	2.34265e-05	2.39087e-05	-0.47547	ENSP00000351947 pep known chromosome NCBI36 4 95347896 95431464 1 gene ENSG00000163104 transcript ENST00000359052	ATP binding--chromatin modification--DNA binding--helicase activity--hydrolase activity--nuclear matrix--nucleic acid binding--nucleotide binding--nucleotide metabolic process--nucleus--positive regulation of transcription--protein binding--protein homooligomerization--regulation of DNA recombination	ENSG00000163104	A_23_P213255	SMARCAD1
ENSG00000136450	A_24_P921933,A_23_P49517,A_32_P95672,A_23_P49521,A_32_P82051	SFRS1	SFRS1	ENSG00000136450	NM_006924	ENSP00000365457	13.53	ENSP00000365457	1	1	67	65	53082.5	51687.5	0.0010664	0.00103119	0.192984	0.0115656	0.117131	0.00115334	0.00112269	4.36116	ENSP00000365457 pep known chromosome NCBI36 17 53437651 53439593 -1 gene ENSG00000136450 transcript ENST00000376280	cardiac muscle contraction--cytoplasm--in utero embryonic development--mRNA processing--mRNA splice site selection--nucleic acid binding--nucleotide binding--nucleus--protein binding--RNA binding--RNA splicing--spliceosome	ENSG00000136450	A_24_P921933,A_23_P49517,A_32_P95672,A_23_P49521,A_32_P82051	SFRS1
ENSG00000047346	nan,A_24_P357576,A_23_P99853	KIAA1370	nan	nan	nan	ENSP00000261844	39.15	ENSP00000261844	0	0.6368	0	2	0	350.003	0	3.17289e-05	-1.41191	99999	99999	0	7.60234e-06	-18.7056	ENSP00000261844 pep known chromosome NCBI36 15 50660822 50758123 -1 gene ENSG00000047346 transcript ENST00000261844		ENSG00000047346	A_24_P357576,A_23_P99853	KIAA1370
ENSG00000161036	A_23_P360874,A_32_P72281	DKFZp434K1815	nan	nan	nan	ENSP00000292616	23.12	ENSP00000292616	0	0.963	0	1	0	448.135	0	1.58645e-05	-0.998369	99999	99999	0	9.73384e-06	-21.166	ENSP00000292616 pep known-ccds chromosome NCBI36 7 101892385 101900613 1 gene ENSG00000161036 transcript ENST00000292616 CCDS34715.1	protein binding	ENSG00000161036	A_23_P360874,A_32_P72281	DKFZp434K1815
ENSG00000110107	A_23_P52978	PRPF19	PRPF19	ENSG00000110107	NM_014502	ENSP00000227524	12.588	ENSP00000227524	1	1	31	23	26398.5	19658.1	0.000493411	0.000364882	1.10093	0.128038	0.494124	0.00057357	0.000426989	31.4484	ENSP00000227524 pep known-ccds chromosome NCBI36 11 60414768 60430623 -1 gene ENSG00000110107 transcript ENST00000227524 CCDS7995.1	DNA binding--DNA repair--ligase activity--mRNA processing--nucleus--protein binding--protein ubiquitination--RNA splicing--spliceosome--ubiquitin ligase complex--ubiquitin-protein ligase activity	ENSG00000110107	A_23_P52978	PRPF19
ENSG00000178896	A_23_P32463	EXOSC4	nan	nan	nan	ENSP00000366680	7.22	ENSP00000366680	0.9157	0	1	0	1359.53	0	1.59165e-05	0	1.00164	99999	99999	2.95391e-05	0	36.8777	ENSP00000366680 pep novel chromosome NCBI36 8 145205620 145207536 1 gene ENSG00000178896 transcript ENST00000377460	3'-5'-exoribonuclease activity--cytoplasm--exonuclease activity--exosome (RNase complex)--hydrolase activity--nucleolus--nucleus--protein binding--RNA binding--RNA processing--rRNA processing	ENSG00000178896	A_23_P32463	EXOSC4
ENSG00000151465	A_23_P150035,A_24_P303974	C10orf7	nan	nan	nan	ENSP00000368149	17.307	ENSP00000368149	1	1	20	12	12387.5	7459.84	0.000318329	0.000190373	1.42366	0.220253	0.792601	0.000269147	0.000162034	35.0024	ENSP00000368149 pep novel chromosome NCBI36 10 12277971 12332545 1 gene ENSG00000151465 transcript ENST00000378872	--cell cycle--cell cycle arrest--cell division--cytoplasm--positive regulation of cell proliferation	ENSG00000151465	A_23_P150035,A_24_P303974	C10orf7
ENSG00000138413	A_32_P180617,A_23_P5376,A_32_P45009	IDH1	nan	nan	nan	ENSP00000260985	19.969	ENSP00000260985	1	1	12	22	6441.68	11853.2	0.000190998	0.000349018	-1.70567	-0.264837	-0.777519	0.000139961	0.000257461	-39.9923	ENSP00000260985 pep known-ccds chromosome NCBI36 2 208809199 208828051 -1 gene ENSG00000138413 transcript ENST00000345146 CCDS2381.1	carbohydrate metabolic process--cytoplasm--cytosol--glutathione metabolic process--glyoxylate cycle--isocitrate dehydrogenase (NADP+) activity--isocitrate metabolic process--magnesium ion binding--manganese ion binding--metabolic process--oxidoreductase activity--oxidoreductase activity, acting on the CH-OH group of donors, NAD or NADP as acceptor--peroxisome--response to oxidative stress--tricar…	ENSG00000138413	A_32_P180617,A_23_P5376,A_32_P45009	IDH1
ENSG00000060688	A_23_P45913,A_24_P323795,A_24_P419309	WDR57	nan	nan	nan	ENSP00000263694	13.687	ENSP00000263694	0.9968	0.9907	5	3	3903.41	2336.28	7.95824e-05	4.75934e-05	0.71176	0.222919	0.80123	8.48108e-05	5.07459e-05	19.8518	ENSP00000263694 pep known-ccds chromosome NCBI36 1 31505004 31542204 -1 gene ENSG00000060688 transcript ENST00000263694 CCDS340.1	--mRNA processing--nucleus--protein binding--RNA splicing--RNA splicing factor activity, transesterification mechanism--small nucleolar ribonucleoprotein complex--snRNP U5--spliceosome	ENSG00000060688	A_23_P45913,A_24_P323795,A_24_P419309	WDR57
ENSG00000136527	nan,A_23_P212639,A_24_P145911	SFRS10	nan	nan	nan	ENSP00000371626	8.829	ENSP00000371626	0	0.6	0	2	0	1462.31	0	3.17289e-05	-1.41191	99999	99999	0	3.17626e-05	-38.2347	ENSP00000371626 pep known chromosome NCBI36 3 187118832 187138465 -1 gene ENSG00000136527 transcript ENST00000382191	--nuclear mRNA splicing, via spliceosome--nucleic acid binding--nucleotide binding--nucleus--protein binding--RNA splicing--RNA splicing factor activity, transesterification mechanism	ENSG00000136527	A_23_P212639,A_24_P145911	SFRS10
ENSG00000173113	A_23_P12992,A_32_P760566,A_24_P283814	HSPC152	nan	nan	nan	ENSP00000309433	5.84	ENSP00000309433	1	1	26	26	47723.8	47899.4	0.000413828	0.000412476	0.011805	-0.0015958	0.0745303	0.00103691	0.00104041	-0.521619	ENSP00000309433 pep known-ccds chromosome NCBI36 11 63840743 63841609 -1 gene ENSG00000173113 transcript ENST00000308774 CCDS8068.1	biological_process--cellular_component--molecular_function--protein binding	ENSG00000173113	A_23_P12992,A_32_P760566,A_24_P283814	HSPC152
ENSG00000061936	A_32_P109704,A_23_P25456	SFRS8	nan	nan	nan	ENSP00000261674	27.69	ENSP00000261674	0	0.9526	0	2	0	740.266	0	3.17289e-05	-1.41191	99999	99999	0	1.60792e-05	-27.2038	ENSP00000261674 pep known-ccds chromosome NCBI36 12 130761588 130850235 1 gene ENSG00000061936 transcript ENST00000261674 CCDS9273.1	DNA binding--mRNA processing--mRNA splice site selection--nucleosome--nucleosome assembly--nucleus--regulation of transcription, DNA-dependent--RNA binding--RNA processing--RNA splicing--transcription	ENSG00000061936	A_32_P109704,A_23_P25456	SFRS8
ENSG00000124831	A_23_P56422,nan,A_32_P57721,A_32_P57717,A_24_P205423,A_23_P435183,A_24_P316939,A_23_P56416,A_32_P44073	LRRFIP1	nan	nan	nan	ENSP00000244815	31.839	ENSP00000244815	0.9906	0.9898	4	2	1334.05	668.941	6.36659e-05	3.17289e-05	0.820526	0.299785	1.05003	2.89855e-05	1.45299e-05	14.8682	ENSP00000244815 pep known-ccds chromosome NCBI36 2 238265661 238338645 1 gene ENSG00000124831 transcript ENST00000244815 CCDS2521.1	--biological_process--cellular_component--cytoplasm--cytoskeleton--DNA binding--double-stranded RNA binding--molecular_function--negative regulation of transcription--nucleotide binding--nucleus--protein binding--regulation of transcription from RNA polymerase II promoter--RNA polymerase II transcription factor activity--transcription--transcriptional repressor activity	ENSG00000124831	A_23_P56422,A_32_P57721,A_32_P57717,A_24_P205423,A_23_P435183,A_24_P316939,A_23_P56416,A_32_P44073	LRRFIP1
ENSG00000062650	A_23_P342185,A_32_P174914,A_32_P174908	nan	WAPAL	ENSG00000062650	NM_015045	ENSP00000345162	50.187	ENSP00000345162	0.7271	0	1	0	155.302	0	1.59165e-05	0	1.00164	99999	99999	3.3743e-06	0	12.4639	ENSP00000345162 pep known chromosome NCBI36 10 88184993 88271552 -1 gene ENSG00000062650 transcript ENST00000342368	--nucleus--protein binding	ENSG00000062650	A_23_P342185,A_32_P174914,A_32_P174908	nan
ENSG00000101138	A_23_P362824,A_23_P79882	CSTF1	nan	nan	nan	ENSP00000217109	11.87	ENSP00000217109	1	0.9569	5	1	4515.37	867.333	7.95824e-05	1.58645e-05	1.63704	0.716508	2.39886	9.81072e-05	1.88392e-05	49.7358	ENSP00000217109 pep known-ccds chromosome NCBI36 20 54401026 54412723 1 gene ENSG00000101138 transcript ENST00000217109 CCDS13452.1	mRNA cleavage--mRNA polyadenylation--nucleus--protein binding--RNA binding	ENSG00000101138	A_23_P362824,A_23_P79882	CSTF1
ENSG00000168710	A_24_P11307,A_23_P368126,A_32_P61538,A_32_P75196,A_23_P201110	ENST00000369799,AHCYL1	nan	nan	nan	ENSP00000358814	19.608	ENSP00000358814	0.9999	0.9993	7	5	3826.45	2741.59	0.000111415	7.93223e-05	0.583049	0.144793	0.548355	8.31386e-05	5.95495e-05	13.3988	ENSP00000358814 pep known-ccds chromosome NCBI36 1 110328831 110367880 1 gene ENSG00000168710 transcript ENST00000369799 CCDS818.1	adenosylhomocysteinase activity--endoplasmic reticulum--hydrolase activity--one-carbon compound metabolic process	ENSG00000168710	A_24_P11307,A_23_P368126,A_32_P61538,A_32_P75196,A_23_P201110	ENST00000369799,AHCYL1
ENSG00000126883	A_23_P257091	NUP214	nan	nan	nan	ENSP00000346167	47.719	ENSP00000346167	1	1	25	22	5615.95	4960.22	0.000397912	0.000349018	0.4489	0.0539215	0.254227	0.00012202	0.00010774	6.39202	ENSP00000346167 pep novel chromosome NCBI36 9 132990858 133098909 1 gene ENSG00000126883 transcript ENST00000354226	integral to membrane--intracellular protein transport across a membrane--molecular_function--mRNA export from nucleus--mRNA transport--nuclear pore--nucleocytoplasmic transporter activity--nucleus--outer membrane--porin activity--protein binding--protein export from nucleus--protein import into nucleus--protein transport--regulation of progression through cell cycle--transporter activity	ENSG00000126883	A_23_P257091	NUP214
ENSG00000141425	nan,A_23_P55641,A_23_P55639,A_24_P382253,A_32_P23889	P15RS	nan	nan	nan	ENSP00000349955	15.089	ENSP00000349955	0	0.9339	0	3	0	1997.7	0	4.75934e-05	-1.72924	99999	99999	0	4.33917e-05	-44.6894	ENSP00000349955 pep known-ccds chromosome NCBI36 18 31823785 31901491 -1 gene ENSG00000141425 transcript ENST00000357384 CCDS11917.1	--kinase activity	ENSG00000141425	A_23_P55641,A_23_P55639,A_24_P382253,A_32_P23889	P15RS
ENSG00000197214	A_24_P712193	nan	nan	nan	nan	ENSP00000373268	13.79	ENSP00000373268	0.8171	0	2	0	1270.33	0	3.18329e-05	0	1.41654	99999	99999	2.76008e-05	0	35.6473	ENSP00000373268 pep known chromosome NCBI36 3 37292188 37293093 1 gene ENSG00000197214 transcript ENST00000314297		ENSG00000197214	A_24_P712193	nan
ENSG00000172046	A_23_P113784,A_23_P113789	ENST00000306026	nan	nan	nan	ENSP00000335409	49.03	ENSP00000335409	0	0.5049	0	2	0	221.587	0	3.17289e-05	-1.41191	99999	99999	0	4.81304e-06	-14.8836	ENSP00000335409 pep known chromosome NCBI36 3 49121112 49133217 -1 gene ENSG00000172046 transcript ENST00000335373	cysteine-type peptidase activity--flagellar hook--flagellum biogenesis--metal ion binding--motor activity--ubiquitin cycle--ubiquitin-dependent protein catabolic process--ubiquitin thiolesterase activity--zinc ion binding	ENSG00000172046	A_23_P113784,A_23_P113789	ENST00000306026
ENSG00000151239	A_24_P915675,A_32_P3298,A_23_P48166,A_24_P913855,A_32_P195216	PTK9	nan	nan	nan	ENSP00000321058	19.536	ENSP00000321058	0	0.4801	0	1	0	264.403	0	1.58645e-05	-0.998369	99999	99999	0	5.74304e-06	-16.258	ENSP00000321058 pep known-ccds chromosome NCBI36 12 42473795 42486417 -1 gene ENSG00000151239 transcript ENST00000325127 CCDS31780.1	actin binding--actin cytoskeleton--cytoplasm--intracellular--protein amino acid phosphorylation--protein-tyrosine kinase activity	ENSG00000151239	A_24_P915675,A_32_P3298,A_23_P48166,A_24_P913855,A_32_P195216	PTK9
ENSG00000148303	A_24_P178764,A_32_P88892,A_24_P801079,A_32_P353622,A_32_P768487,A_24_P453544,A_23_P300479,A_24_P42014,A_23_P135084,A_24_P375813	RPL7A	nan	nan	nan	ENSP00000346018	9.6	ENSP00000346018	1	1	111	98	123944	109831	0.00176673	0.00155472	0.923659	0.0525011	0.249629	0.00269298	0.00238562	29.2997	ENSP00000346018 pep known chromosome NCBI36 9 135191341 135208101 1 gene ENSG00000148303 transcript ENST00000277425	cytosolic large ribosomal subunit (sensu Eukaryota)--intracellular--membrane fraction--polysomal ribosome--ribonucleoprotein complex--ribosome--ribosome biogenesis and assembly--RNA binding--structural constituent of ribosome--translation	ENSG00000148303	A_24_P178764,A_32_P88892,A_24_P801079,A_32_P353622,A_32_P768487,A_24_P453544,A_23_P300479,A_24_P42014,A_23_P135084,A_24_P375813	RPL7A
ENSG00000001630	A_32_P507780,A_24_P130041,A_32_P233898,A_32_P171984,A_23_P257716	CYP51A1	nan	nan	nan	ENSP00000003100	20.678	ENSP00000003100	0	0.8814	0	1	0	458.6	0	1.58645e-05	-0.998369	99999	99999	0	9.96117e-06	-21.4118	ENSP00000003100 pep known-ccds chromosome NCBI36 7 91579420 91601676 -1 gene ENSG00000001630 transcript ENST00000003100 CCDS5623.1	electron transport--heme binding--iron ion binding--metal ion binding--monooxygenase activity--proteolysis--serine-type endopeptidase activity	ENSG00000001630	A_32_P507780,A_24_P130041,A_32_P233898,A_32_P171984,A_23_P257716	CYP51A1
ENSG00000074695	A_23_P78342,A_24_P159702,A_23_P78344	LMAN1	nan	nan	nan	ENSP00000251047	15.92	ENSP00000251047	0	0.5751	0	1	0	388.66	0	1.58645e-05	-0.998369	99999	99999	0	8.44201e-06	-19.7115	ENSP00000251047 pep known-ccds chromosome NCBI36 18 55148088 55177463 -1 gene ENSG00000074695 transcript ENST00000251047 CCDS11974.1	blood coagulation--endoplasmic reticulum--endoplasmic reticulum membrane--ER-Golgi intermediate compartment--ER to Golgi vesicle-mediated transport--Golgi apparatus--Golgi membrane--integral to membrane--mannose binding--membrane--protein folding--protein transport--sarcomere--sugar binding--unfolded protein binding	ENSG00000074695	A_23_P78342,A_24_P159702,A_23_P78344	LMAN1
ENSG00000096401	A_32_P55804,A_32_P55803,A_23_P156471	CDC5L	nan	nan	nan	ENSP00000360532	35.11	ENSP00000360532	1	1	17	8	5190.3	2451.48	0.00027058	0.000126916	1.80837	0.325763	1.13411	0.000112772	5.32482e-05	31.3449	ENSP00000360532 pep known-ccds chromosome NCBI36 6 44463240 44526141 1 gene ENSG00000096401 transcript ENST00000371477 CCDS4912.1	cell cycle--cytoplasm--DNA binding--mRNA processing--nucleus--protein binding--regulation of transcription, DNA-dependent--RNA binding--RNA splicing--spliceosome	ENSG00000096401	A_32_P55804,A_32_P55803,A_23_P156471	CDC5L
ENSG00000066557	A_23_P148969	LRRC40	nan	nan	nan	ENSP00000359990	28.93	ENSP00000359990	0.9991	1	10	15	3701.99	5578.44	0.000159165	0.000237967	-0.991916	-0.178078	-0.4967	8.04344e-05	0.000121168	-19.4649	ENSP00000359990 pep known-ccds chromosome NCBI36 1 70383076 70443891 -1 gene ENSG00000066557 transcript ENST00000370952 CCDS646.1	acid phosphatase activity--protein binding	ENSG00000066557	A_23_P148969	LRRC40
ENSG00000134684	A_23_P379550,A_23_P85570,A_23_P379546	YARS	nan	nan	nan	ENSP00000362576	31.63	ENSP00000362576	1	1	77	59	26095.5	20068.9	0.00122557	0.000936003	1.56342	0.114043	0.448825	0.000566987	0.000435912	28.0888	ENSP00000362576 pep known-ccds chromosome NCBI36 1 33013427 33056341 -1 gene ENSG00000134684 transcript ENST00000373477 CCDS368.1	aminoacyl-tRNA ligase activity--apoptosis--ATP binding--cell motility--cytoplasm--extracellular space--interleukin-8 receptor binding--ligase activity--nucleotide binding--protein binding--signal transducer activity--soluble fraction--translation--tRNA aminoacylation for protein translation--tRNA binding--tyrosine-tRNA ligase activity--tyrosyl-tRNA aminoacylation	ENSG00000134684	A_23_P379550,A_23_P85570,A_23_P379546	YARS
ENSG00000160049	A_24_P222758,A_23_P148437,A_23_P12189	THC2264965,DFFA	nan	nan	nan	ENSP00000366237	15.059	ENSP00000366237	1	1	28	20	19931.3	14289.1	0.000445661	0.000317289	1.16626	0.144532	0.547512	0.000433055	0.00031037	30.5344	ENSP00000366237 pep known-ccds chromosome NCBI36 1 10439166 10455170 -1 gene ENSG00000160049 transcript ENST00000377038 CCDS118.1	apoptosis--caspase-activated deoxyribonuclease activity--cytoplasm--cytosol--DNA fragmentation during apoptosis--identical protein binding--intracellular--intracellular signaling cascade--nucleus--protein binding	ENSG00000160049	A_24_P222758,A_23_P148437,A_23_P12189	THC2264965,DFFA
ENSG00000125810	A_23_P210811,A_32_P56001,A_32_P223886	CD93	nan	nan	nan	ENSP00000246006	11.9	ENSP00000246006	0	0.9907	0	2	0	1791.41	0	3.17289e-05	-1.41191	99999	99999	0	3.89109e-05	-42.3191	ENSP00000246006 pep known-ccds chromosome NCBI36 20 23007995 23014977 -1 gene ENSG00000125810 transcript ENST00000246006 CCDS13149.1	blood coagulation--calcium ion binding--cell-cell adhesion--complement component C1q binding--cytoplasmic membrane-bound vesicle--integral to membrane--macrophage activation--phagocytosis--plasma membrane--protein binding--receptor activity--sugar binding	ENSG00000125810	A_23_P210811,A_32_P56001,A_32_P223886	CD93
ENSG00000095485	A_24_P163845,A_23_P35354	CWF19L1	nan	nan	nan	ENSP00000326411	21.18	ENSP00000326411	0.9896	0.9898	1	1	500.85	502.796	1.59165e-05	1.58645e-05	0.00231468	-0.00168356	0.0742462	1.08822e-05	1.09211e-05	-0.056613	ENSP00000326411 pep known-ccds chromosome NCBI36 10 101982854 102017374 -1 gene ENSG00000095485 transcript ENST00000354105 CCDS7489.1		ENSG00000095485	A_24_P163845,A_23_P35354	CWF19L1
ENSG00000107937	A_23_P12874	GTPBP4	nan	nan	nan	ENSP00000353168	25.525	ENSP00000353168	0.9994	0.9991	5	5	2098.54	2105.64	7.95824e-05	7.93223e-05	0.00517595	-0.00146541	0.0749523	4.55958e-05	4.57361e-05	-0.0995858	ENSP00000353168 pep known chromosome NCBI36 10 1024373 1053593 1 gene ENSG00000107937 transcript ENST00000360059	cytoplasm--GTPase activity--GTP binding--intracellular--negative regulation of cell-cell adhesion--negative regulation of cell migration--negative regulation of cell proliferation--negative regulation of DNA replication--negative regulation of protein ubiquitination--nucleotide binding--nucleus--perinuclear region of cytoplasm--protein binding--protein stabilization--protein transport--regulation…	ENSG00000107937	A_23_P12874	GTPBP4
ENSG00000104267	A_23_P8913	CA2	nan	nan	nan	ENSP00000285379	11.568	ENSP00000285379	1	1	81	70	75058.7	65104.3	0.00128923	0.00111051	0.91583	0.0617912	0.279699	0.00163083	0.00141412	26.6656	ENSP00000285379 pep known-ccds chromosome NCBI36 8 86563433 86580945 1 gene ENSG00000104267 transcript ENST00000285379 CCDS6239.1	carbonate dehydratase activity--carbon dioxide transport--cytoplasm--lyase activity--metal ion binding--morphogenesis of an epithelium--one-carbon compound metabolic process--secretion--zinc ion binding	ENSG00000104267	A_23_P8913	CA2
ENSG00000167004	A_23_P99883,A_32_P63182,A_32_P63174,A_32_P786731	PDIA3	PDIA3	ENSG00000167004	NM_005313	ENSP00000300289	27.82	ENSP00000300289	1	1	128	134	49320.4	51822.4	0.00203731	0.00212584	-0.344548	-0.0214906	0.0101355	0.0010716	0.00112562	-7.82327	ENSP00000300289 pep known-ccds chromosome NCBI36 15 41825882 41851035 1 gene ENSG00000167004 transcript ENST00000300289 CCDS10101.1	cell redox homeostasis--cysteine-type endopeptidase activity--endoplasmic reticulum--isomerase activity--phospholipase C activity--positive regulation of apoptosis--protein binding--protein disulfide isomerase activity--protein import into nucleus--protein retention in ER--signal transduction	ENSG00000167004	A_23_P99883,A_32_P63182,A_32_P63174,A_32_P786731	PDIA3
ENSG00000176723	A_24_P161144	nan	nan	nan	nan	ENSP00000322899	8.53	ENSP00000322899	0.7754	0.2599	2	2	1948.86	655.628	3.18329e-05	3.17289e-05	0.00327348	0.473124	1.61108	4.23436e-05	1.42408e-05	25.3486	ENSP00000322899 pep known chromosome NCBI36 16 31354260 31361982 -1 gene ENSG00000176723 transcript ENST00000315678	intracellular--nucleic acid binding--nucleus--zinc ion binding	ENSG00000176723	A_24_P161144	nan
ENSG00000124733	A_23_P30745	MEA1	nan	nan	nan	ENSP00000244711	4.11	ENSP00000244711	0.5663	0.9458	4	2	5907.98	4951.74	6.36659e-05	3.17289e-05	0.820526	0.0766815	0.327895	0.000128365	0.000107556	9.19242	ENSP00000244711 pep known-ccds chromosome NCBI36 6 43087943 43089596 -1 gene ENSG00000124733 transcript ENST00000244711 CCDS4879.1	cell differentiation--cytoplasm--male gonad development--multicellular organismal development--protein binding--spermatogenesis	ENSG00000124733	A_23_P30745	MEA1
ENSG00000182173	A_23_P147277	TSEN54	nan	nan	nan	ENSP00000327487	17.94	ENSP00000327487	0	0.8874	0	1	0	532.19	0	1.58645e-05	-0.998369	99999	99999	0	1.15596e-05	-23.0658	ENSP00000327487 pep known-ccds chromosome NCBI36 17 71024230 71032411 1 gene ENSG00000182173 transcript ENST00000333213 CCDS11724.1	mRNA processing--nucleus--tRNA-intron endonuclease activity--tRNA-intron endonuclease complex--tRNA processing--tRNA splicing	ENSG00000182173	A_23_P147277	TSEN54
ENSG00000143554	A_23_P149535,A_24_P179816	SLC27A3	nan	nan	nan	ENSP00000271857	17.61	ENSP00000271857	0.6159	0	1	0	374.908	0	1.59165e-05	0	1.00164	99999	99999	8.14577e-06	0	19.3655	ENSP00000271857 pep known chromosome NCBI36 1 152013454 152019257 1 gene ENSG00000143554 transcript ENST00000271857	--catalytic activity--fatty acid metabolic process--fatty-acyl-CoA synthase activity--integral to membrane--ligase activity--lipid metabolic process--membrane--metabolic process--mitochondrion--nucleotide binding--structural molecule activity--viral capsid	ENSG00000143554	A_23_P149535,A_24_P179816	SLC27A3
ENSG00000141367	nan,A_23_P118543,A_23_P118544	CLTC	CLTC	ENSG00000141367	NM_004859	ENSP00000269122	62.689	ENSP00000269122	1	1	133	132	22742.3	22654.4	0.00211689	0.00209411	0.0881663	0.00168191	0.0851394	0.000494131	0.000492072	0.444913	ENSP00000269122 pep known-ccds chromosome NCBI36 17 55052038 55127254 1 gene ENSG00000141367 transcript ENST00000269122 CCDS32696.1	clathrin coat of coated pit--clathrin coat of trans-Golgi network vesicle--cytoplasmic vesicle--intracellular protein transport--membrane--membrane coat--mitochondrion--protein binding--protein complex assembly--protein transporter activity--structural molecule activity--vesicle-mediated transport	ENSG00000141367	A_23_P118543,A_23_P118544	CLTC
ENSG00000124193	A_23_P109017,A_24_P418386,A_32_P11786,A_24_P315444,A_32_P837962,A_23_P109019,A_32_P182609	SFRS6	SFRS6	ENSG00000124193	NM_006275	ENSP00000244020	10.42	ENSP00000244020	1	1	18	11	18517.4	11357.8	0.000286496	0.000174509	1.30883	0.212284	0.766808	0.000402333	0.000246701	41.4547	ENSP00000244020 pep known-ccds chromosome NCBI36 20 41519932 41525655 1 gene ENSG00000124193 transcript ENST00000244020 CCDS13318.1	mRNA processing--mRNA splice site selection--nucleic acid binding--nucleotide binding--nucleus--protein binding--RNA binding--RNA splicing	ENSG00000124193	A_23_P109017,A_24_P418386,A_32_P11786,A_24_P315444,A_32_P837962,A_23_P109019,A_32_P182609	SFRS6
ENSG00000161956	A_23_P163997,A_23_P164000	SENP3	nan	nan	nan	ENSP00000314029	18.038	ENSP00000314029	0.9887	0.9898	4	3	2350.23	1771.13	6.36659e-05	4.75934e-05	0.382306	0.12286	0.477364	5.10643e-05	3.84703e-05	9.03048	ENSP00000314029 pep known chromosome NCBI36 17 7405996 7415912 1 gene ENSG00000161956 transcript ENST00000321337	cysteine-type peptidase activity--nucleolus--nucleus--protein binding--protein metabolic process--proteolysis--ubiquitin cycle--ubiquitin-specific protease activity	ENSG00000161956	A_23_P163997,A_23_P164000	SENP3
ENSG00000014641	A_23_P101950	MDH1	nan	nan	nan	ENSP00000233114	13.62	ENSP00000233114	1	1	54	49	42500.2	38706.9	0.000859489	0.000777358	0.509485	0.0406019	0.211114	0.000923417	0.000840746	13.3601	ENSP00000233114 pep known-ccds chromosome NCBI36 2 63669626 63687832 1 gene ENSG00000014641 transcript ENST00000233114 CCDS1874.1	cellular carbohydrate metabolic process--cytoplasm--cytosol--glycolysis--L-malate dehydrogenase activity--malate dehydrogenase activity--malate metabolic process--malic enzyme activity--NAD binding--NAD metabolic process--oxaloacetate metabolic process--oxidoreductase activity--oxidoreductase activity, acting on the CH-OH group of donors, NAD or NADP as acceptor--soluble fraction--tricarboxylic a…	ENSG00000014641	A_23_P101950	MDH1
ENSG00000198947	A_24_P34186,nan,A_23_P253038,A_32_P199796,A_32_P436928,A_24_P342388,A_32_P432586,A_32_P434787,A_24_P185854,A_23_P113453	DMD,A_23_P113453	DMD	ENSG00000198947	NM_000109	ENSP00000354923	168.06	ENSP00000354923	0.8865	0.311	9	3	508.898	59.7293	0.000143248	4.75934e-05	1.73781	0.930444	3.09132	1.1057e-05	1.29737e-06	18.84	ENSP00000354923 pep known-ccds chromosome NCBI36 X 31047257 33139632 -1 gene ENSG00000198947 transcript ENST00000357033 CCDS14233.1	actin binding--calcium ion binding--costamere--cytoplasm--cytoskeleton--dystrophin-associated glycoprotein complex--insoluble fraction--lipid raft--microsome--muscle contraction--muscle development--muscle maintenance--myofibril--neurite morphogenesis--nucleus--PDZ domain binding--peptide biosynthetic process--protein binding--sarcolemma--striated muscle development--structural constituent of cyt…	ENSG00000198947	A_24_P34186,A_23_P253038,A_32_P199796,A_32_P436928,A_24_P342388,A_32_P432586,A_32_P434787,A_24_P185854,A_23_P113453	DMD,A_23_P113453
ENSG00000089154	A_23_P406105	nan	GCN1L1	ENSG00000089154	NM_006836	ENSP00000300648	120.956	ENSP00000300648	1	1	63	73	5583.25	6493.3	0.00100274	0.00115811	-0.83886	-0.0655781	-0.132565	0.000121309	0.00014104	-8.26509	ENSP00000300648 pep known chromosome NCBI36 12 119049399 119116896 -1 gene ENSG00000089154 transcript ENST00000300648	cytoplasm--protein binding--ribosome--translation factor activity, nucleic acid binding	ENSG00000089154	A_23_P406105	nan
ENSG00000075142	A_23_P59718,A_32_P180395,A_23_P358928	SRI	nan	nan	nan	ENSP00000265729	6.828	ENSP00000265729	1	1	7	14	10989.5	22059.9	0.000111415	0.000222102	-1.52015	-0.302626	-0.899831	0.000238773	0.00047916	-60.8785	ENSP00000265729 pep known-ccds chromosome NCBI36 7 87672371 87687329 -1 gene ENSG00000075142 transcript ENST00000265729 CCDS5612.1	calcium channel regulator activity--calcium ion binding--cytoplasm--heart development--intracellular--intracellular sequestering of iron ion--muscle development--plasma membrane--protein binding--receptor binding--regulation of action potential--regulation of heart contraction--regulation of striated muscle contraction--signal transduction--transport	ENSG00000075142	A_23_P59718,A_32_P180395,A_23_P358928	SRI
ENSG00000115091	A_24_P231513,A_23_P108785,A_24_P105771,A_32_P179823	ACTR3	nan	nan	nan	ENSP00000263238	13.99	ENSP00000263238	1	1	28	36	21454.3	27685.7	0.000445661	0.00057112	-0.987159	-0.11074	-0.278744	0.000466146	0.000601355	-28.0842	ENSP00000263238 pep known-ccds chromosome NCBI36 2 114364007 114432635 1 gene ENSG00000115091 transcript ENST00000263238 CCDS33277.1	Arp2/3 protein complex--ATP binding--cell motility--cytoplasm--lamellipodium--nucleotide binding--protein binding--structural molecule activity	ENSG00000115091	A_24_P231513,A_23_P108785,A_24_P105771,A_32_P179823	ACTR3
ENSG00000174839	A_32_P66160,A_32_P118586	nan	nan	nan	nan	ENSP00000311401	23.358	ENSP00000311401	0.9999	0.9871	3	2	1376.63	909.338	4.77494e-05	3.17289e-05	0.450883	0.180091	0.662606	2.99105e-05	1.97516e-05	9.78087	ENSP00000311401 pep known-ccds chromosome NCBI36 3 57586222 57653843 -1 gene ENSG00000174839 transcript ENST00000311128 CCDS33773.1		ENSG00000174839	A_32_P66160,A_32_P118586	nan
ENSG00000168610	A_32_P435410,A_23_P100790,A_32_P203619,A_24_P116805,A_23_P100795,A_23_P107201,A_23_P107206	STAT3	nan	nan	nan	ENSP00000264657	29.529	ENSP00000264657	0.8826	0.9947	1	2	320.398	724.842	1.59165e-05	3.17289e-05	-0.574523	-0.354554	-1.06791	6.9614e-06	1.57441e-05	-12.505	ENSP00000264657 pep known chromosome NCBI36 17 37718869 37794039 -1 gene ENSG00000168610 transcript ENST00000264657	acute-phase response--calcium ion binding--cell motility--cytokine and chemokine mediated signaling pathway--cytoplasm--hematopoietin/interferon-class (D200-domain) cytokine receptor signal transducer activity--intracellular signaling cascade--JAK-STAT cascade--negative regulation of transcription from RNA polymerase II promoter--nervous system development--nucleus--regulation of transcription, D…	ENSG00000168610	A_32_P435410,A_23_P100790,A_32_P203619,A_24_P116805,A_23_P100795,A_23_P107201,A_23_P107206	STAT3
ENSG00000156508	A_32_P154904,A_32_P47698,A_32_P755171,A_23_P122283,A_32_P539117,A_32_P44313,A_32_P307875,A_24_P93052,A_24_P763243,A_32_P109541,A_32_P9348,A_32_P15320,A_24_P681218,A_32_P720327,A_32_P47701,A_32_P9342,A_32_P475152,A_24_P571937	EEF1A1	nan	nan	nan	ENSP00000330054	15.699	ENSP00000330054	1	1	802	896	547617	614053	0.012765	0.0142146	-2.22882	-0.0497294	-0.0812667	0.0118983	0.0133377	-61.8691	ENSP00000330054 pep known-ccds chromosome NCBI36 6 74283965 74288165 -1 gene ENSG00000156508 transcript ENST00000331523 CCDS4980.1	cytoplasm--eukaryotic translation elongation factor 1 complex--GTPase activity--GTP binding--nucleotide binding--protein binding--translational elongation--translation elongation factor activity	ENSG00000156508	A_32_P154904,A_32_P47698,A_32_P755171,A_23_P122283,A_32_P539117,A_32_P44313,A_32_P307875,A_24_P93052,A_24_P763243,A_32_P109541,A_32_P9348,A_32_P15320,A_24_P681218,A_32_P720327,A_32_P47701,A_32_P9342,A_32_P475152,A_24_P571937	EEF1A1
ENSG00000117528	A_23_P74794,A_23_P74790,A_24_P221154	ABCD3	nan	nan	nan	ENSP00000359233	23.588	ENSP00000359233	0.4157	0.997	2	4	377.827	1819.01	3.18329e-05	6.34578e-05	-0.812508	-0.682541	-2.12953	8.20919e-06	3.95103e-05	-30.7414	ENSP00000359233 pep known-ccds chromosome NCBI36 1 94656599 94756807 1 gene ENSG00000117528 transcript ENST00000370214 CCDS749.1	ATPase activity--ATPase activity, coupled to transmembrane movement of substances--ATP binding--integral to membrane--integral to peroxisomal membrane--membrane--mitochondrial inner membrane--mitochondrion--nucleoside-triphosphatase activity--nucleotide binding--peroxisomal long-chain fatty acid import--peroxisomal membrane--peroxisome--peroxisome organization and biogenesis--protein binding--tra…	ENSG00000117528	A_23_P74794,A_23_P74790,A_24_P221154	ABCD3
ENSG00000115541	A_23_P56922	HSPE1	nan	nan	nan	ENSP00000233893	8.999	ENSP00000233893	1	1	116	149	138178	178140	0.00184631	0.0023638	-2.00264	-0.110324	-0.277397	0.00300224	0.00386935	-71.0916	ENSP00000233893 pep known-ccds chromosome NCBI36 2 198073292 198076349 1 gene ENSG00000115541 transcript ENST00000233893 CCDS2320.1	ATP binding--caspase activation--chaperone binding--mitochondrion--protein folding--response to unfolded protein--unfolded protein binding	ENSG00000115541	A_23_P56922	HSPE1
ENSG00000130119	A_23_P22499,A_24_P100351,A_23_P69918	GNL3L	nan	nan	nan	ENSP00000338573	26.267	ENSP00000338573	1	1	4	11	1632.39	4505.6	6.36659e-05	0.000174509	-1.80116	-0.440928	-1.34748	3.54675e-05	9.78651e-05	-36.663	ENSP00000338573 pep known-ccds chromosome NCBI36 X 54573369 54604229 1 gene ENSG00000130119 transcript ENST00000336470 CCDS14360.1	GTP binding--intracellular--membrane--nucleotide binding--nucleus--proteolysis--ribosome biogenesis and assembly--serine-type peptidase activity	ENSG00000130119	A_23_P22499,A_24_P100351,A_23_P69918	GNL3L
ENSG00000147883	A_23_P216815,A_23_P216812,A_24_P360674	CDKN2B	nan	nan	nan	ENSP00000276925	6.968	ENSP00000276925	1	1	19	14	29229.4	21616.7	0.000302413	0.000222102	0.879907	0.13103	0.503807	0.000635078	0.000469533	33.8038	ENSP00000276925 pep known-ccds chromosome NCBI36 9 21992902 21999280 -1 gene ENSG00000147883 transcript ENST00000276925 CCDS6512.1	cell cycle--cell cycle arrest--cyclin-dependent protein kinase inhibitor activity--cytoplasm--kinase activity--negative regulation of cell proliferation--nucleus--protein binding--regulation of cyclin-dependent protein kinase activity	ENSG00000147883	A_23_P216815,A_23_P216812,A_24_P360674	CDKN2B
ENSG00000134440	A_23_P101185	NARS	nan	nan	nan	ENSP00000256854	22.387	ENSP00000256854	1	1	17	28	8140.05	13456.5	0.00027058	0.000444205	-1.6291	-0.218305	-0.626905	0.000176862	0.000292286	-36.1587	ENSP00000256854 pep known-ccds chromosome NCBI36 18 53418894 53440016 -1 gene ENSG00000134440 transcript ENST00000256854 CCDS32837.1	aminoacyl-tRNA ligase activity--asparagine-tRNA ligase activity--asparaginyl-tRNA aminoacylation--aspartate-tRNA ligase activity--aspartyl-tRNA aminoacylation--ATP binding--cytoplasm--ligase activity--nucleic acid binding--nucleotide binding--protein binding--soluble fraction--translation--tRNA aminoacylation for protein translation	ENSG00000134440	A_23_P101185	NARS
ENSG00000159140	nan,A_32_P36217,A_24_P67142,A_23_P211099,A_23_P402733	SON	nan	nan	nan	ENSP00000348984	54.6	ENSP00000348984	0.9999	0.9681	16	13	3140.93	2479.94	0.000254664	0.000206238	0.565966	0.102617	0.411843	6.82441e-05	5.38662e-05	8.82805	ENSP00000348984 pep known-ccds chromosome NCBI36 21 33837220 33871655 1 gene ENSG00000159140 transcript ENST00000356577 CCDS13629.1	anti-apoptosis--cell-matrix adhesion--cellular_component--cytoskeleton--DNA binding--double-stranded RNA binding--intracellular--nucleic acid binding--nucleus--protein binding	ENSG00000159140	A_32_P36217,A_24_P67142,A_23_P211099,A_23_P402733	SON
ENSG00000145349	A_24_P114739,A_32_P47988,A_23_P144458,A_32_P168660	CAMK2D	nan	nan	nan	ENSP00000339740	15.3	ENSP00000339740	0	0.9999	0	9	0	6328.16	0	0.00014278	-2.9952	99999	99999	0	0.000137453	-79.5404	ENSP00000339740 pep known-ccds chromosome NCBI36 4 114595014 114902177 -1 gene ENSG00000145349 transcript ENST00000342666 CCDS3703.1	ATP binding--calcium- and calmodulin-dependent protein kinase complex--calmodulin binding--glycogen biosynthetic process--nucleotide binding--phosphorylase kinase complex--protein amino acid phosphorylation--protein kinase activity--protein serine/threonine kinase activity--protein-tyrosine kinase activity--regulation of cell growth--transferase activity	ENSG00000145349	A_24_P114739,A_32_P47988,A_23_P144458,A_32_P168660	CAMK2D
ENSG00000165525	A_23_P140328,A_24_P6808	SDCCAG1	nan	nan	nan	ENSP00000298310	41.75	ENSP00000298310	0.7743	0	2	0	397.61	0	3.18329e-05	0	1.41654	99999	99999	8.63901e-06	0	19.9432	ENSP00000298310 pep known-ccds chromosome NCBI36 14 49320283 49389289 -1 gene ENSG00000165525 transcript ENST00000298310 CCDS9694.1	--chromosome--DNA binding--DNA topoisomerase type I activity--DNA topological change--DNA unwinding during replication--nucleus	ENSG00000165525	A_23_P140328,A_24_P6808	SDCCAG1
ENSG00000168028	A_32_P535865,A_32_P148789,A_32_P491580,A_23_P254415,A_32_P429581,A_32_P539810,A_32_P222335,A_32_P797166,A_32_P121575	LOC388524	nan	nan	nan	ENSP00000346067	10.43	ENSP00000346067	1	1	204	161	209662	166078	0.00324696	0.00255418	2.28531	0.101208	0.407283	0.00455541	0.00360734	71.3413	ENSP00000346067 pep known-ccds chromosome NCBI36 3 39423208 39429034 1 gene ENSG00000168028 transcript ENST00000301821 CCDS2686.1	cell adhesion--cell surface receptor linked signal transduction--cytoplasm--cytosolic small ribosomal subunit (sensu Eukaryota)--integrin complex--intracellular--laminin receptor activity--nucleus--receptor activity--ribosome--small ribosomal subunit--structural constituent of ribosome--translation	ENSG00000168028	A_32_P535865,A_32_P148789,A_32_P491580,A_23_P254415,A_32_P429581,A_32_P539810,A_32_P222335,A_32_P797166,A_32_P121575	LOC388524
ENSG00000101310	A_24_P690924,A_23_P6119,A_23_P6116	SEC23B	nan	nan	nan	ENSP00000262544	23.23	ENSP00000262544	0.8837	0.9762	1	1	407.784	452.126	1.59165e-05	1.58645e-05	0.00231468	-0.0448297	-0.0654076	8.86007e-06	9.82054e-06	-1.50771	ENSP00000262544 pep known-ccds chromosome NCBI36 20 18436199 18489766 1 gene ENSG00000101310 transcript ENST00000262544 CCDS13137.1	COPII vesicle coat--endoplasmic reticulum--ER to Golgi vesicle-mediated transport--Golgi apparatus--intracellular protein transport--membrane--perinuclear region of cytoplasm--protein binding--vesicle-mediated transport--zinc ion binding	ENSG00000101310	A_24_P690924,A_23_P6119,A_23_P6116	SEC23B
ENSG00000151247	A_23_P118643,A_32_P137745,A_23_P118642,A_32_P316585,A_32_P176068,A_23_P118649,A_32_P176066,A_32_P137743	EIF4E	nan	nan	nan	ENSP00000280892	7.57	ENSP00000323714,ENSP00000280892	0.9544	0.9973	12	11	16217.7	15591.7	0.000190998	0.000174509	0.216384	0.0170974	0.135036	0.000352369	0.000338664	3.53783	ENSP00000280892 pep known-ccds chromosome NCBI36 4 100020236 100070139 -1 gene ENSG00000151247 transcript ENST00000280892 CCDS34031.1	cytoplasm--eukaryotic translation initiation factor 4F complex--protein binding--regulation of translation--RNA binding--RNA cap binding--translational initiation--translation initiation factor activity	ENSG00000175766;ENSG00000151247	nan;A_23_P118643,A_32_P137745,A_23_P118642,A_32_P316585,A_32_P176068,A_23_P118649,A_32_P176066,A_32_P137743	nan;EIF4E
ENSG00000124570	nan,A_24_P838743,A_32_P207166,A_23_P70348,A_23_P70355,A_32_P102111	SERPINB6	nan	nan	nan	ENSP00000349850	20.49	ENSP00000349850	0	0.9762	0	2	0	1025.17	0	3.17289e-05	-1.41191	99999	99999	0	2.22676e-05	-32.0136	ENSP00000349850 pep known chromosome NCBI36 6 2893396 2915955 -1 gene ENSG00000124570 transcript ENST00000357299	cytoplasm--cytosol--protein binding--serine-type endopeptidase inhibitor activity	ENSG00000124570	A_24_P838743,A_32_P207166,A_23_P70348,A_23_P70355,A_32_P102111	SERPINB6
ENSG00000105568	A_32_P200600,A_24_P700170,A_23_P107661	PPP2R1A	PPP2R1A	ENSG00000105568	NM_014225	ENSP00000324804	21.98	ENSP00000324804	1	1	81	54	39503.1	26432.4	0.00128923	0.000856681	2.34407	0.174495	0.644495	0.000858299	0.000574132	50.9599	ENSP00000324804 pep known-ccds chromosome NCBI36 19 57385046 57421482 1 gene ENSG00000105568 transcript ENST00000322088 CCDS12849.1	antigen binding--binding--ceramide metabolic process--cytosol--inactivation of MAPK activity--induction of apoptosis--membrane--microtubule cytoskeleton--mitochondrion--negative regulation of cell growth--negative regulation of tyrosine phosphorylation of Stat3 protein--nucleus--protein amino acid dephosphorylation--protein binding--protein complex assembly--protein heterodimerization activity--p…	ENSG00000105568	A_32_P200600,A_24_P700170,A_23_P107661	PPP2R1A
ENSG00000039123	A_23_P110661	SKIV2L2	SKIV2L2	ENSG00000039123	NM_015360	ENSP00000230640	44.01	ENSP00000230640	0.4802	0.9995	2	7	233.924	1710.41	3.18329e-05	0.000111051	-1.66182	-0.864024	-2.71694	5.08256e-06	3.71514e-05	-33.4781	ENSP00000230640 pep known-ccds chromosome NCBI36 5 54639594 54757163 1 gene ENSG00000039123 transcript ENST00000230640 CCDS3967.1	ATP binding--ATP-dependent helicase activity--helicase activity--hydrolase activity--mRNA processing--nucleic acid binding--nucleoside-triphosphatase activity--nucleotide binding--nucleus--protein binding--RNA splicing--spliceosome	ENSG00000039123	A_23_P110661	SKIV2L2
ENSG00000146425	nan,A_32_P174680,A_23_P8185	DYNLT1	nan	nan	nan	ENSP00000356056	3.06	ENSP00000356056	0.9999	0.9999	9	6	31524.8	21093.9	0.000143248	9.51867e-05	0.780983	0.174495	0.644495	0.00068495	0.000458176	45.5205	ENSP00000356056 pep known-ccds chromosome NCBI36 6 158977494 158985759 -1 gene ENSG00000146425 transcript ENST00000367089 CCDS5257.1	--dynein complex--microtubule--motor activity--protein binding	ENSG00000146425	A_32_P174680,A_23_P8185	DYNLT1
ENSG00000127837	A_32_P432849,A_23_P56529	AAMP	nan	nan	nan	ENSP00000248450	10.19	ENSP00000248450	0.9999	0.9889	13	13	13674.1	13573.5	0.000206914	0.000206238	0.00834651	0.0032084	0.0900803	0.000297103	0.000294827	0.634792	ENSP00000248450 pep known-ccds chromosome NCBI36 2 218837097 218843137 -1 gene ENSG00000127837 transcript ENST00000248450 CCDS33378.1	cell motility--heparin binding	ENSG00000127837	A_32_P432849,A_23_P56529	AAMP
ENSG00000029363	A_24_P80915,A_24_P89512,A_23_P111343	BCLAF1	nan	nan	nan	ENSP00000031135	35.45	ENSP00000031135	1	1	13	10	3930.98	3034.97	0.000206914	0.000158645	0.633451	0.112348	0.443337	8.541e-05	6.59219e-05	10.7486	ENSP00000031135 pep known-ccds chromosome NCBI36 6 136621419 136652682 -1 gene ENSG00000029363 transcript ENST00000031135 CCDS5177.1	--cytoplasm--DNA binding--induction of apoptosis--negative regulation of transcription--nucleus--protein binding--regulation of transcription, DNA-dependent--transcription--transcriptional repressor activity	ENSG00000029363	A_24_P80915,A_24_P89512,A_23_P111343	BCLAF1
ENSG00000163161	A_23_P5325	ERCC3	nan	nan	nan	ENSP00000365275	33.128	ENSP00000365275	0	0.9862	0	1	0	320.287	0	1.58645e-05	-0.998369	99999	99999	0	6.9569e-06	-17.8939	ENSP00000365275 pep novel chromosome NCBI36 2 127731336 127768222 -1 gene ENSG00000163161 transcript ENST00000376107	3' to 5' DNA helicase activity--ATP binding--ATP-dependent DNA helicase activity--ATP-dependent helicase activity--damaged DNA binding--DNA binding--DNA topological change--helicase activity--holo TFIIH complex--hydrolase activity--induction of apoptosis--nucleic acid binding--nucleotide binding--nucleotide-excision repair--nucleus--regulation of transcription, DNA-dependent--sensory perception o…	ENSG00000163161	A_23_P5325	ERCC3
ENSG00000181163	A_32_P36412,A_24_P188941,A_24_P59239,A_23_P214037,A_32_P49423,A_32_P798066,A_24_P418517,A_24_P826646,A_32_P19360,A_32_P162306,A_32_P19365,A_24_P475000,A_32_P789921,A_24_P33429	NPM1	NPM1	ENSG00000181163	NM_001037738	ENSP00000296930	10.6	ENSP00000296930	1	1	762	822	770590	834326	0.0121284	0.0130406	-1.45158	-0.0345126	-0.0320136	0.0167429	0.0181222	-50.5619	ENSP00000296930 pep known-ccds chromosome NCBI36 5 170746725 170770492 1 gene ENSG00000181163 transcript ENST00000296930 CCDS4376.1	activation of NF-kappaB transcription factor--anti-apoptosis--cell aging--centrosome--centrosome cycle--cytoplasm--intracellular protein transport--negative regulation of cell proliferation--NF-kappaB binding--nucleic acid binding--nucleocytoplasmic transport--nucleolus--nucleus--protein heterodimerization activity--protein homodimerization activity--response to stress--ribosome assembly--RNA bin…	ENSG00000181163	A_32_P36412,A_24_P188941,A_24_P59239,A_23_P214037,A_32_P49423,A_32_P798066,A_24_P418517,A_24_P826646,A_32_P19360,A_32_P162306,A_32_P19365,A_24_P475000,A_32_P789921,A_24_P33429	NPM1
ENSG00000130985	A_23_P137205,A_23_P137209,A_24_P237374	UBE1	UBE1	ENSG00000130985	NM_153280	ENSP00000338413	36.41	ENSP00000338413	1	1	579	621	170464	183502	0.00921564	0.00985183	-1.16129	-0.0320088	-0.0239094	0.00370373	0.00398581	-21.867	ENSP00000338413 pep known-ccds chromosome NCBI36 X 46938185 46959471 1 gene ENSG00000130985 transcript ENST00000335972 CCDS14275.1	ATP binding--catalytic activity--DNA replication--ligase activity--nucleotide binding--protein binding--protein modification process--small protein activating enzyme activity--ubiquitin cycle	ENSG00000130985	A_23_P137205,A_23_P137209,A_24_P237374	UBE1
ENSG00000112306	A_32_P127388,A_32_P906952,A_23_P82128	RPS12	RPS12	ENSG00000112306	NM_001016	ENSP00000230050	5.99	ENSP00000230050	1	1	66	60	118111	107769	0.00105049	0.000951867	0.553172	0.0397969	0.208508	0.00256625	0.00234083	21.8593	ENSP00000230050 pep known-ccds chromosome NCBI36 6 133177401 133180393 1 gene ENSG00000112306 transcript ENST00000230050 CCDS5164.1	cytoplasm--cytosolic small ribosomal subunit (sensu Eukaryota)--intracellular--ribosome--RNA binding--structural constituent of ribosome--translation	ENSG00000112306	A_32_P127388,A_32_P906952,A_23_P82128	RPS12
ENSG00000101384	A_23_P210763	JAG1	nan	nan	nan	ENSP00000254958	28.12	ENSP00000254958	0.9322	0.7855	7	4	2487.52	1202.16	0.000111415	6.34578e-05	0.910003	0.315805	1.10188	5.40472e-05	2.61118e-05	21.1704	ENSP00000254958 pep known-ccds chromosome NCBI36 20 10566334 10602636 -1 gene ENSG00000101384 transcript ENST00000254958 CCDS13112.1	angiogenesis--auditory receptor cell differentiation--calcium ion binding--cell communication--cell fate determination--endothelial cell differentiation--extracellular region--growth factor activity--hemopoiesis--inner ear development--integral to membrane--integral to plasma membrane--keratinocyte differentiation--membrane--morphogenesis of an epithelial sheet--multicellular organismal developme…	ENSG00000101384	A_23_P210763	JAG1
ENSG00000177889	A_32_P341026,A_23_P341471,A_32_P11499,A_32_P913719,A_23_P116829,A_23_P116823	UBE2N	UBE2N	ENSG00000177889	NM_003348	ENSP00000316176	8.96	ENSP00000316176	1	1	43	40	51444	48031	0.000684408	0.000634578	0.344318	0.0298127	0.176192	0.00111774	0.00104327	10.8747	ENSP00000316176 pep known-ccds chromosome NCBI36 12 92326221 92360157 -1 gene ENSG00000177889 transcript ENST00000318066 CCDS31875.1	activation of NF-kappaB transcription factor--cytoplasm--DNA double-strand break processing--double-strand break repair via homologous recombination--histone ubiquitination--ligase activity--nucleus--positive regulation of DNA repair--positive regulation of histone modification--positive regulation of I-kappaB kinase/NF-kappaB cascade--positive regulation of ubiquitin ligase activity--postreplica…	ENSG00000177889	A_32_P341026,A_23_P341471,A_32_P11499,A_32_P913719,A_23_P116829,A_23_P116823	UBE2N
ENSG00000162819	A_23_P359636,A_32_P40511	C1orf58	nan	nan	nan	ENSP00000343742	13.45	ENSP00000343742	0.9906	0.9907	2	3	1578.99	2377.45	3.18329e-05	4.75934e-05	-0.443563	-0.177731	-0.495577	3.43074e-05	5.16401e-05	-12.6848	ENSP00000343742 pep known-ccds chromosome NCBI36 1 220952518 220975161 1 gene ENSG00000162819 transcript ENST00000340934 CCDS1534.1		ENSG00000162819	A_23_P359636,A_32_P40511	C1orf58
ENSG00000107949	A_23_P202474,A_24_P1255,A_24_P30206	BCCIP	nan	nan	nan	ENSP00000357748	12.57	ENSP00000357748	1	1	29	27	24730.7	23109.9	0.000461578	0.00042834	0.279572	0.0294384	0.174981	0.000537334	0.000501966	7.44527	ENSP00000357748 pep known-ccds chromosome NCBI36 10 127502105 127532254 1 gene ENSG00000107949 transcript ENST00000368759 CCDS7649.1	--cell cycle--DNA repair--nucleus--regulation of cyclin-dependent protein kinase activity	ENSG00000107949	A_23_P202474,A_24_P1255,A_24_P30206	BCCIP
ENSG00000101365	A_23_P502196,A_23_P166068,A_24_P936605	IDH3B	nan	nan	nan	ENSP00000370247	14.987	ENSP00000370247	0.9906	0.9907	3	4	2125.59	2844.84	4.77494e-05	6.34578e-05	-0.373645	-0.126578	-0.330008	4.61834e-05	6.17921e-05	-10.1916	ENSP00000370247 pep known chromosome NCBI36 20 2587040 2592835 -1 gene ENSG00000101365 transcript ENST00000380865	electron carrier activity--isocitrate dehydrogenase (NAD+) activity--isocitrate metabolic process--magnesium ion binding--manganese ion binding--metabolic process--mitochondrion--oxidoreductase activity, acting on the CH-OH group of donors, NAD or NADP as acceptor--tricarboxylic acid cycle	ENSG00000101365	A_23_P502196,A_23_P166068,A_24_P936605	IDH3B
ENSG00000103018	A_32_P462513,A_32_P339324,A_23_P206697	CYB5B	nan	nan	nan	ENSP00000308430	4.43	ENSP00000308430	0.9906	0.9907	4	4	9588.02	9624.28	6.36659e-05	6.34578e-05	0.00462948	-0.00163964	0.0743884	0.000208322	0.000209047	-0.240709	ENSP00000308430 pep known-ccds chromosome NCBI36 16 68016082 68055357 1 gene ENSG00000103018 transcript ENST00000307892 CCDS10880.1	electron transport--enzyme activator activity--heme binding--integral to membrane--iron ion binding--membrane--microsome--mitochondrial inner membrane--mitochondrial outer membrane--mitochondrion--outer membrane--transition metal ion binding--transport	ENSG00000103018	A_32_P462513,A_32_P339324,A_23_P206697	CYB5B
ENSG00000066654	A_24_P90878,A_24_P99371,A_23_P118330,A_23_P118327	THUMPD1	nan	nan	nan	ENSP00000370741	16.28	ENSP00000370741	0	0.9956	0	1	0	657.961	0	1.58645e-05	-0.998369	99999	99999	0	1.42914e-05	-25.647	ENSP00000370741 pep known chromosome NCBI36 16 20652492 20660907 -1 gene ENSG00000066654 transcript ENST00000381337		ENSG00000066654	A_24_P90878,A_24_P99371,A_23_P118330,A_23_P118327	THUMPD1
ENSG00000104907	A_24_P307466,A_23_P16683,A_23_P16682	TRMT1	TRMT1	ENSG00000104907	NM_017722	ENSP00000350352	21.498	ENSP00000350352	1	1	9	15	4487.65	7506.94	0.000143248	0.000237967	-1.21684	-0.223445	-0.643541	9.75048e-05	0.000163057	-27.5537	ENSP00000350352 pep known-ccds chromosome NCBI36 19 13076721 13088522 -1 gene ENSG00000104907 transcript ENST00000357720 CCDS12293.1	methyltransferase activity--nucleic acid binding--RNA binding--transferase activity--tRNA (guanine-N2-)-methyltransferase activity--tRNA processing--zinc ion binding	ENSG00000104907	A_24_P307466,A_23_P16683,A_23_P16682	TRMT1
ENSG00000042980	nan,A_23_P170362,A_23_P21758	ADAM28	nan	nan	nan	ENSP00000265769	25.083	ENSP00000265769	0	0.5099	0	2	0	437.427	0	3.17289e-05	-1.41191	99999	99999	0	9.50126e-06	-20.9116	ENSP00000265769 pep known-ccds chromosome NCBI36 8 24207565 24268659 1 gene ENSG00000042980 transcript ENST00000265769 CCDS34865.1	integral to membrane--membrane--metal ion binding--metalloendopeptidase activity--metallopeptidase activity--proteolysis--spermatogenesis--zinc ion binding	ENSG00000042980	A_23_P170362,A_23_P21758	ADAM28
ENSG00000134371	A_23_P137731	CDC73	nan	nan	nan	ENSP00000356405	30.889	ENSP00000356405	0.9999	1	9	4	3122.98	1393.24	0.000143248	6.34578e-05	1.39273	0.350543	1.21432	6.78542e-05	3.02623e-05	25.7499	ENSP00000356405 pep novel chromosome NCBI36 1 191357784 191487679 1 gene ENSG00000134371 transcript ENST00000367435	--cell cycle--negative regulation of progression through cell cycle--nucleus--protein binding--transcription	ENSG00000134371	A_23_P137731	CDC73
ENSG00000107651	A_23_P202602,A_24_P227017	SEC23IP	nan	nan	nan	ENSP00000358071	27.998	ENSP00000358071	0.9991	1	8	17	3060.17	6532.69	0.000127332	0.000269696	-1.792	-0.329346	-0.986317	6.64895e-05	0.000141895	-35.4414	ENSP00000358071 pep known-ccds chromosome NCBI36 10 121642213 121691648 1 gene ENSG00000107651 transcript ENST00000369075 CCDS7618.1	cytoplasm--endoplasmic reticulum--ER-Golgi intermediate compartment--Golgi apparatus--Golgi organization and biogenesis--intracellular protein transport--metal ion binding--protein binding	ENSG00000107651	A_23_P202602,A_24_P227017	SEC23IP
ENSG00000116584	nan,A_23_P51699	ARHGEF2	nan	nan	nan	ENSP00000357298	37.348	ENSP00000357298	1	0.9999	10	6	2870.16	1728.27	0.000159165	9.51867e-05	1.00661	0.220296	0.792742	6.23611e-05	3.75393e-05	16.8499	ENSP00000357298 pep known chromosome NCBI36 1 154183270 154208757 -1 gene ENSG00000116584 transcript ENST00000368315	actin filament organization--cell morphogenesis--guanyl-nucleotide exchange factor activity--intracellular--intracellular protein transport--intracellular signaling cascade--metal ion binding--microtubule--microtubule binding--negative regulation of microtubule depolymerization--Rac GTPase binding--Rac guanyl-nucleotide exchange factor activity--regulation of cell proliferation--regulation of Rho…	ENSG00000116584	A_23_P51699	ARHGEF2
ENSG00000074181	A_32_P45014,A_32_P42895,A_23_P108201,A_24_P399606	NOTCH3	nan	nan	nan	ENSP00000263388	45	ENSP00000263388	0.4651	0.9907	2	6	221.584	1421.19	3.18329e-05	9.51867e-05	-1.40963	-0.807113	-2.53273	4.81443e-06	3.08693e-05	-29.5912	ENSP00000263388 pep known-ccds chromosome NCBI36 19 15131445 15172792 -1 gene ENSG00000074181 transcript ENST00000263388 CCDS12326.1	calcium ion binding--cell differentiation--forebrain development--integral to membrane--membrane--multicellular organismal development--negative regulation of neuron differentiation--neuron fate commitment--Notch signaling pathway--nucleus--protein binding--receptor activity--regulation of developmental process--regulation of transcription, DNA-dependent--transcription	ENSG00000074181	A_32_P45014,A_32_P42895,A_23_P108201,A_24_P399606	NOTCH3
ENSG00000047249	A_24_P363679,A_23_P157478	ATP6V1H	nan	nan	nan	ENSP00000352522	18.52	ENSP00000352522	0.7517	0.9902	2	3	870.177	1725.73	3.18329e-05	4.75934e-05	-0.443563	-0.297365	-0.882805	1.89067e-05	3.74843e-05	-16.7845	ENSP00000352522 pep known-ccds chromosome NCBI36 8 54790669 54918403 -1 gene ENSG00000047249 transcript ENST00000359530 CCDS6153.1	ATPase activity--ATPase stimulator activity--ATP binding--ATP hydrolysis coupled proton transport--ATP synthesis coupled proton transport--endocytosis--enzyme regulator activity--hydrogen ion transporting ATPase activity, rotational mechanism--hydrogen ion transporting ATP synthase activity, rotational mechanism--hydrolase activity--ion transport--metal ion binding--peripheral to membrane of memb…	ENSG00000047249	A_24_P363679,A_23_P157478	ATP6V1H
ENSG00000086758	A_24_P310667,A_32_P66068,A_32_P66072,A_24_P932016,A_23_P219204,A_23_P219207	HUWE1	HUWE1	ENSG00000086758	NM_031407	ENSP00000262854	115.696	ENSP00000262854	1	1	82	98	7597.48	9113.34	0.00130515	0.00155472	-1.17145	-0.079008	-0.176034	0.000165073	0.000197949	-11.7078	ENSP00000262854 pep known chromosome NCBI36 X 53576476 53730398 -1 gene ENSG00000086758 transcript ENST00000262854	catalytic activity--cytoplasm--DNA binding--histone ubiquitination--intracellular--ligase activity--mRNA transport--nucleus--protein binding--protein modification process--protein polyubiquitination--ubiquitin cycle--ubiquitin-protein ligase activity	ENSG00000086758	A_24_P310667,A_32_P66068,A_32_P66072,A_24_P932016,A_23_P219204,A_23_P219207	HUWE1
ENSG00000065243	A_23_P23227,A_24_P342410,A_24_P387869,A_32_P226918	PKN2	nan	nan	nan	ENSP00000354857	41.949	ENSP00000354857	0	0.9735	0	3	0	749.041	0	4.75934e-05	-1.72924	99999	99999	0	1.62698e-05	-27.3646	ENSP00000354857 pep known chromosome NCBI36 1 88922844 89072010 1 gene ENSG00000065243 transcript ENST00000361935	ATP binding--cytoplasm--intracellular--kinase activity--nucleotide binding--protein amino acid phosphorylation--protein kinase activity--protein serine/threonine kinase activity--protein-tyrosine kinase activity--signal transduction--transferase activity	ENSG00000065243	A_23_P23227,A_24_P342410,A_24_P387869,A_32_P226918	PKN2
ENSG00000157344	A_23_P100413,A_32_P162726,A_32_P121797,A_32_P39963,A_24_P39639,A_32_P121794,A_32_P105893	EXOSC6	nan	nan	nan	ENSP00000288063	7.62	ENSP00000288063	0.9981	1	8	12	11232.7	16943.2	0.000127332	0.000190373	-0.887179	-0.178513	-0.498108	0.000244057	0.000368021	-34.0002	ENSP00000288063 pep known-ccds chromosome NCBI36 16 68842486 68843304 -1 gene ENSG00000157344 transcript ENST00000288063 CCDS10887.1	3'-5'-exoribonuclease activity--cytoplasm--exonuclease activity--exosome (RNase complex)--hydrolase activity--nucleus--RNA binding--RNA processing--rRNA processing	ENSG00000157344	A_23_P100413,A_32_P162726,A_32_P121797,A_32_P39963,A_24_P39639,A_32_P121794,A_32_P105893	EXOSC6
ENSG00000154845	A_23_P15857,A_24_P271014	PPP4R1	nan	nan	nan	ENSP00000285124	28.74	ENSP00000285124	0.5764	0	2	0	429.973	0	3.18329e-05	0	1.41654	99999	99999	9.34219e-06	0	20.739	ENSP00000285124 pep known chromosome NCBI36 18 9536843 9604556 -1 gene ENSG00000154845 transcript ENST00000285124	--protein binding--protein phosphatase type 4 regulator activity--signal transduction--soluble fraction	ENSG00000154845	A_23_P15857,A_24_P271014	PPP4R1
ENSG00000103342	A_24_P73669,A_32_P357710,A_23_P337837	GSPT1	nan	nan	nan	ENSP00000219627	18.539	ENSP00000219627,ENSP00000341247	0.9013	0.4888	2	2	1042.29	567.342	3.18329e-05	3.17289e-05	0.00327348	0.264142	0.934661	2.26462e-05	1.23231e-05	11.8442	ENSP00000219627 pep known chromosome NCBI36 16 11874040 11917309 -1 gene ENSG00000103342 transcript ENST00000219627	G1/S transition of mitotic cell cycle--GTPase activity--GTP binding--intracellular--mRNA catabolic process, nonsense-mediated decay--nucleotide binding--protein binding--translation--translational termination--translation release factor activity	ENSG00000103342;ENSG00000189369	A_24_P73669,A_32_P357710,A_23_P337837;A_23_P19115,A_32_P457367,A_23_P19120	GSPT1;GSPT2
ENSG00000131966	A_32_P346618,A_24_P253318,A_23_P151690	ACTR10	nan	nan	nan	ENSP00000254286	11.39	ENSP00000254286	0.9859	0.9871	3	7	2783.59	6526.88	4.77494e-05	0.000111051	-1.25979	-0.370101	-1.11823	6.048e-05	0.000141769	-38.7817	ENSP00000254286 pep known chromosome NCBI36 14 57736609 57771273 1 gene ENSG00000131966 transcript ENST00000254286	cytoplasm--cytoskeleton--dynactin complex--microtubule-based movement--protein binding--structural molecule activity	ENSG00000131966	A_32_P346618,A_24_P253318,A_23_P151690	ACTR10
ENSG00000102390	A_23_P217785,A_23_P125837	CXorf26	nan	nan	nan	ENSP00000362456	13.45	ENSP00000362456	1	1	18	21	14345.8	16798.4	0.000286496	0.000333154	-0.470237	-0.0685426	-0.14216	0.000311696	0.000364874	-13.8731	ENSP00000362456 pep known-ccds chromosome NCBI36 X 75309173 75314442 1 gene ENSG00000102390 transcript ENST00000373358 CCDS14432.1		ENSG00000102390	A_23_P217785,A_23_P125837	CXorf26
ENSG00000196419	A_23_P120947,A_23_P120950,A_32_P230841,A_32_P230838,A_23_P120942	XRCC6	XRCC6	ENSG00000196419	NM_001469	ENSP00000352257	34.582	ENSP00000352257	1	1	216	216	66954.2	67200.7	0.00343796	0.00342672	0.034077	-0.0015958	0.0745303	0.00145474	0.00145965	-0.617968	ENSP00000352257 pep known chromosome NCBI36 22 40347241 40389998 1 gene ENSG00000196419 transcript ENST00000359308	ATP-dependent DNA helicase activity--cytoplasm--DNA binding--DNA-dependent protein kinase complex--DNA ligation--DNA recombination--double-strand break repair via nonhomologous end joining--double-stranded DNA binding--membrane fraction--nucleic acid binding--nucleus--positive regulation of transcription, DNA-dependent--protein binding--transcription factor complex	ENSG00000196419	A_23_P120947,A_23_P120950,A_32_P230841,A_32_P230838,A_23_P120942	XRCC6
ENSG00000072506	A_23_P45394,A_23_P45396	HADH2	nan	nan	nan	ENSP00000168216	10.08	ENSP00000168216	1	1	17	23	18078.5	24549.2	0.00027058	0.000364882	-0.938482	-0.132875	-0.350388	0.000392798	0.000533228	-31.3164	ENSP00000168216 pep known-ccds chromosome NCBI36 X 53474931 53478045 -1 gene ENSG00000072506 transcript ENST00000168216 CCDS14354.1	2,3-dihydro-2,3-dihydroxybenzoate dehydrogenase activity--3-hydroxy-2-methylbutyryl-CoA dehydrogenase activity--3-hydroxyacyl-CoA dehydrogenase activity--7-alpha-hydroxysteroid dehydrogenase activity--alcohol dehydrogenase activity--catalytic activity--cellular metabolic process--coenzyme binding--cytoplasm--endoplasmic reticulum--enterobactin biosynthetic process--lipid metabolic process--metabo…	ENSG00000072506	A_23_P45394,A_23_P45396	HADH2
ENSG00000003756	A_23_P18276,A_24_P328646	RBM5	nan	nan	nan	ENSP00000343054	30.169	ENSP00000343054	0.7381	0.956	1	2	262.258	681.863	1.59165e-05	3.17289e-05	-0.574523	-0.414968	-1.26346	5.69817e-06	1.48106e-05	-13.6515	ENSP00000343054 pep known-ccds chromosome NCBI36 3 50101372 50131392 1 gene ENSG00000003756 transcript ENST00000347869 CCDS2810.1	cell cycle--DNA binding--intracellular--metal ion binding--negative regulation of progression through cell cycle--nucleic acid binding--nucleotide binding--nucleus--RNA binding--RNA processing--zinc ion binding	ENSG00000003756	A_23_P18276,A_24_P328646	RBM5
ENSG00000176581	nan	nan	nan	nan	nan	ENSP00000321040	1.83	ENSP00000321040	0.6217	0	1	0	3641.7	0	1.59165e-05	0	1.00164	99999	99999	7.91245e-05	0	60.3568	ENSP00000321040 pep known chromosome NCBI36 14 99050562 99051050 -1 gene ENSG00000176581 transcript ENST00000325146		ENSG00000176581	nan	nan
ENSG00000132254	A_23_P139228	ARFIP2	nan	nan	nan	ENSP00000254584	13.23	ENSP00000254584	0.9859	0.8303	5	2	3994.08	1350.44	7.95824e-05	3.17289e-05	1.13826	0.470942	1.60402	8.6781e-05	2.93326e-05	36.1738	ENSP00000254584 pep known-ccds chromosome NCBI36 11 6453504 6459171 -1 gene ENSG00000132254 transcript ENST00000254584 CCDS7765.1	actin cytoskeleton organization and biogenesis--cell cortex--cell motility--cytoplasm--GTP binding--GTP-dependent protein binding--lamellipodium biogenesis--plasma membrane--Rac GTPase binding--ruffle--ruffle organization and biogenesis--small GTPase mediated signal transduction	ENSG00000132254	A_23_P139228	ARFIP2
ENSG00000157106	A_32_P225734,A_23_P96226,A_24_P244952,A_32_P116323,A_32_P142881,A_32_P142879,A_32_P20120	SMG1	nan	nan	nan	ENSP00000374118	118.922	ENSP00000374118	0	0.5174	0	1	0	46.8095	0	1.58645e-05	-0.998369	99999	99999	0	1.01674e-06	-6.84072	ENSP00000374118 pep known chromosome NCBI36 16 18728395 18844864 -1 gene ENSG00000157106 transcript ENST00000389467	cytoplasm--DNA repair--inositol or phosphatidylinositol kinase activity--manganese ion binding--metal ion binding--mRNA catabolic process, nonsense-mediated decay--mRNA export from nucleus--nucleus--peptidyl-serine phosphorylation--phosphoinositide phosphorylation--phosphotransferase activity, alcohol group as acceptor--protein amino acid autophosphorylation--protein binding--protein serine/threo…	ENSG00000157106	A_32_P225734,A_23_P96226,A_24_P244952,A_32_P116323,A_32_P142881,A_32_P142879,A_32_P20120	SMG1
ENSG00000135597	A_23_P70748	REPS1	nan	nan	nan	ENSP00000356635	24.04	ENSP00000356635	0.6685	0	2	0	596.171	0	3.18329e-05	0	1.41654	99999	99999	1.29532e-05	0	24.4204	ENSP00000356635 pep known chromosome NCBI36 6 139267691 139350789 -1 gene ENSG00000135597 transcript ENST00000367663	--calcium ion binding--protein binding	ENSG00000135597	A_23_P70748	REPS1
ENSG00000197756	A_32_P783,A_32_P177522,A_23_P142724,A_23_P142726	RPL37A	nan	nan	nan	ENSP00000352709	2.78	ENSP00000352709	0.9948	0.9898	5	7	19179.4	26814.6	7.95824e-05	0.000111051	-0.571709	-0.145536	-0.391368	0.000416718	0.000582434	-35.5779	ENSP00000352709 pep known-ccds chromosome NCBI36 2 217071812 217076514 1 gene ENSG00000197756 transcript ENST00000359681 CCDS2404.1	intracellular--protein binding--ribosome--structural constituent of ribosome--translation	ENSG00000197756	A_32_P783,A_32_P177522,A_23_P142724,A_23_P142726	RPL37A
ENSG00000183093	nan,A_23_P170352,A_23_P10346	MRPL12	nan	nan	nan	ENSP00000333837	7.54	ENSP00000333837	1	1	21	31	29855.3	44234.4	0.000334246	0.000491798	-1.37523	-0.170738	-0.472943	0.000648678	0.000960807	-52.8066	ENSP00000333837 pep known-ccds chromosome NCBI36 17 77280812 77284951 1 gene ENSG00000183093 transcript ENST00000333676 CCDS11785.1	intracellular--mitochondrial large ribosomal subunit--mitochondrion--ribosome--RNA binding--structural constituent of ribosome--translation	ENSG00000183093	A_23_P170352,A_23_P10346	MRPL12
ENSG00000104529	A_23_P31840,A_23_P31833,A_23_P31838,A_23_P389708	EEF1D	EEF1D	ENSG00000104529	NM_001960	ENSP00000338323	25.55	ENSP00000338323	1	1	125	125	52443.7	52636.8	0.00198956	0.00198306	0.0259045	-0.0015958	0.0745303	0.00113946	0.00114331	-0.546834	ENSP00000338323 pep known-ccds chromosome NCBI36 8 144733041 144750726 -1 gene ENSG00000104529 transcript ENST00000337369 CCDS6404.1	eukaryotic translation elongation factor 1 complex--guanyl-nucleotide exchange factor activity--positive regulation of I-kappaB kinase/NF-kappaB cascade--protein binding--signal transducer activity--translational elongation--translation elongation factor activity	ENSG00000104529	A_23_P31840,A_23_P31833,A_23_P31838,A_23_P389708	EEF1D
ENSG00000172809	A_23_P95879	RPL38	nan	nan	nan	ENSP00000309830	3.2	ENSP00000309830	0.412	0.4952	4	4	5520.54	6659.79	6.36659e-05	6.34578e-05	0.00462948	-0.0814792	-0.184033	0.000119947	0.000144656	-10.3066	ENSP00000309830 pep known-ccds chromosome NCBI36 17 69711390 69717603 1 gene ENSG00000172809 transcript ENST00000311111 CCDS11696.1	cytosolic large ribosomal subunit (sensu Eukaryota)--intracellular--protein binding--ribosome--RNA binding--structural constituent of ribosome--translation	ENSG00000172809	A_23_P95879	RPL38
ENSG00000115685	A_23_P154199	PPP1R7	nan	nan	nan	ENSP00000234038	21.41	ENSP00000234038	1	1	5	9	2503.38	4522.68	7.95824e-05	0.00014278	-1.06298	-0.256868	-0.751725	5.4392e-05	9.82362e-05	-24.0786	ENSP00000234038 pep known-ccds chromosome NCBI36 2 241738578 241771712 1 gene ENSG00000115685 transcript ENST00000234038 CCDS2546.1	biological_process--cytoplasm--enzyme regulator activity--nucleus--protein binding--protein phosphatase type 1 regulator activity	ENSG00000115685	A_23_P154199	PPP1R7
ENSG00000149084	A_32_P212829,nan,A_23_P47377	HSD17B12	nan	nan	nan	ENSP00000278353	9.668	ENSP00000278353	0.7723	0.8904	1	3	856.295	2972.62	1.59165e-05	4.75934e-05	-0.996744	-0.540516	-1.66983	1.8605e-05	6.45677e-05	-34.1928	ENSP00000278353 pep known-ccds chromosome NCBI36 11 43658835 43834736 1 gene ENSG00000149084 transcript ENST00000278353 CCDS7905.1	endoplasmic reticulum--estradiol 17-beta-dehydrogenase activity--integral to membrane--membrane--metabolic process--oxidoreductase activity--steroid biosynthetic process	ENSG00000149084	A_32_P212829,A_23_P47377	HSD17B12
ENSG00000187899	A_32_P58074,A_24_P33385,A_24_P724153,A_32_P1516,A_24_P76358,A_32_P1512,A_32_P4532,A_24_P57837,A_32_P87126,A_32_P454661	nan	nan	nan	nan	ENSP00000343748	14.987	ENSP00000346050,ENSP00000343748	0	1	0	130	0	93325.1	0	0.00206238	-11.389	99999	99999	0	0.0020271	-305.6	ENSP00000343748 pep novel chromosome NCBI36 15 57847843 57848637 1 gene ENSG00000187899 transcript ENST00000341090	intracellular--ribosome--structural constituent of ribosome--translation	ENSG00000145425;ENSG00000187899	A_24_P33385,A_24_P724153,A_23_P144497,A_24_P76358,A_24_P367199,A_24_P298604,A_32_P49392,A_32_P113154,A_32_P4532,A_24_P57837,A_32_P87126,A_32_P454661;A_32_P58074,A_24_P33385,A_24_P724153,A_32_P1516,A_24_P76358,A_32_P1512,A_32_P4532,A_24_P57837,A_32_P87126,A_32_P454661	RPS3A;nan
ENSG00000184702	nan,A_23_P29124,A_23_P17724,A_24_P297166	GP1BB,5-Sep	nan	nan	nan	ENSP00000328190	15.69	ENSP00000328190	0	0.7469	0	3	0	1536.49	0	4.75934e-05	-1.72924	99999	99999	0	3.33739e-05	-39.1925	ENSP00000328190 pep known chromosome NCBI36 22 18085897 18090007 1 gene ENSG00000184702 transcript ENST00000330488	cell cycle--cytokinesis--GTPase activity--GTP binding--nucleotide binding--plasma membrane--positive regulation of exocytosis--protein binding--regulation of exocytosis--small GTPase mediated signal transduction--structural molecule activity--synaptic vesicle--synaptic vesicle targeting--synaptosome--syntaxin binding	ENSG00000184702	A_23_P29124,A_23_P17724,A_24_P297166	GP1BB,5-Sep
ENSG00000149806	A_23_P127438,A_32_P11471	FAU	nan	nan	nan	ENSP00000279259	3.25	ENSP00000279259	0.9989	0.8965	11	7	36241.4	20774.7	0.000175081	0.000111051	0.949822	0.241671	0.861925	0.000787431	0.000451243	64.8301	ENSP00000279259 pep known-ccds chromosome NCBI36 11 64644679 64646236 -1 gene ENSG00000149806 transcript ENST00000279259 CCDS8095.1	--biological_process--cellular_component--cytoplasm--cytosolic small ribosomal subunit (sensu Eukaryota)--intracellular--molecular_function--protein modification process--ribosome--RNA binding--structural constituent of ribosome--translation	ENSG00000149806	A_23_P127438,A_32_P11471	FAU
ENSG00000152904	A_23_P52189	GGPS1	nan	nan	nan	ENSP00000282841	11.698	ENSP00000282841	0.7657	0.7985	4	1	2806.6	734.401	6.36659e-05	1.58645e-05	1.34533	0.582248	1.96429	6.09801e-05	1.59518e-05	34.8329	ENSP00000282841 pep known-ccds chromosome NCBI36 1 233558508 233574470 1 gene ENSG00000152904 transcript ENST00000282841 CCDS1604.1	cytoplasm--dimethylallyltranstransferase activity--farnesyltranstransferase activity--geranyltranstransferase activity--isoprenoid biosynthetic process--soluble fraction--transferase activity	ENSG00000152904	A_23_P52189	GGPS1
ENSG00000092094	A_23_P54078,A_23_P54079	OSGEP	nan	nan	nan	ENSP00000206542	12.63	ENSP00000206542	0.9868	0.9907	4	2	3350.12	1687.87	6.36659e-05	3.17289e-05	0.820526	0.297721	1.04335	7.27892e-05	3.66619e-05	23.4303	ENSP00000206542 pep known-ccds chromosome NCBI36 14 19985056 19993038 -1 gene ENSG00000092094 transcript ENST00000206542 CCDS9549.1	cytoplasm--endopeptidase activity--metal ion binding--metallopeptidase activity--nucleus--O-sialoglycoprotein endopeptidase activity--protein binding--proteolysis--zinc ion binding	ENSG00000092094	A_23_P54078,A_23_P54079	OSGEP
ENSG00000013275	A_23_P119485,A_24_P91310	PSMC4	PSMC4	ENSG00000013275	NM_006503	ENSP00000157812	15.83	ENSP00000157812	1	1	38	34	25732.2	23108.3	0.000604826	0.000539391	0.485432	0.0467089	0.230881	0.000559093	0.000501931	11.9095	ENSP00000157812 pep known-ccds chromosome NCBI36 19 45168913 45179191 1 gene ENSG00000013275 transcript ENST00000157812 CCDS12547.1	ATPase activity--ATP binding--cytoplasm--cytosol--DNA binding--DNA replication initiation--DNA replication origin binding--hydrolase activity--nucleoside-triphosphatase activity--nucleotide binding--nucleus--proteasome complex (sensu Eukaryota)--protein binding--protein catabolic process--proteolysis--regulation of DNA replication	ENSG00000013275	A_23_P119485,A_24_P91310	PSMC4
ENSG00000090615	A_23_P98864,A_23_P203819,A_24_P692600	GOLGA3	nan	nan	nan	ENSP00000204726	66.74	ENSP00000204726	0.6024	0.2487	2	2	193.51	80.1843	3.18329e-05	3.17289e-05	0.00327348	0.382613	1.31812	4.20446e-06	1.74167e-06	6.85258	ENSP00000204726 pep known-ccds chromosome NCBI36 12 131855568 131915361 -1 gene ENSG00000090615 transcript ENST00000204726 CCDS9281.1	cytoplasm--ER-Golgi intermediate compartment--Golgi apparatus--Golgi membrane--Golgi transport complex--intra-Golgi vesicle-mediated transport--membrane--protein binding--transporter activity	ENSG00000090615	A_23_P98864,A_23_P203819,A_24_P692600	GOLGA3
ENSG00000100941	A_23_P99582,A_32_P212578	PNN	PNN	ENSG00000100941	NM_002687	ENSP00000216832	25.67	ENSP00000216832	1	1	12	13	5011.06	5448.63	0.000190998	0.000206238	-0.191836	-0.0363579	-0.0379863	0.000108877	0.000118349	-4.26326	ENSP00000216832 pep known-ccds chromosome NCBI36 14 38714151 38721178 1 gene ENSG00000100941 transcript ENST00000216832 CCDS9671.1	cell adhesion--cell cycle--cytoplasm--DNA binding--intercellular junction--intermediate filament--mRNA processing--negative regulation of progression through cell cycle--nuclear speck--nucleus--plasma membrane--protein binding--regulation of transcription, DNA-dependent--RNA splicing--spliceosome--structural molecule activity--transcription	ENSG00000100941	A_23_P99582,A_32_P212578	PNN
ENSG00000174840	A_32_P165836,A_32_P165835,A_23_P343914,A_24_P230708,A_32_P144769	2'-PDE	nan	nan	nan	ENSP00000309142	19.37	ENSP00000309142	0.5941	1	2	4	657.558	2221.78	3.18329e-05	6.34578e-05	-0.812508	-0.528766	-1.63179	1.4287e-05	4.82588e-05	-29.1432	ENSP00000309142 pep known-ccds chromosome NCBI36 3 57517044 57522721 1 gene ENSG00000174840 transcript ENST00000311180 CCDS33772.1		ENSG00000174840	A_32_P165836,A_32_P165835,A_23_P343914,A_24_P230708,A_32_P144769	2'-PDE
ENSG00000108953	A_32_P165102,A_23_P72285,A_24_P123011,A_24_P123012	YWHAE	YWHAE	ENSG00000108953	NM_006761	ENSP00000264335	16.37	ENSP00000264335	1	1	60	60	39289.5	39434.2	0.000954988	0.000951867	0.0179379	-0.0015958	0.0745303	0.000853658	0.000856541	-0.473244	ENSP00000264335 pep known-ccds chromosome NCBI36 17 1194558 1250231 -1 gene ENSG00000108953 transcript ENST00000264335 CCDS11001.1	cytoplasm--enzyme binding--intracellular signaling cascade--protein domain specific binding	ENSG00000108953	A_32_P165102,A_23_P72285,A_24_P123011,A_24_P123012	YWHAE
ENSG00000187840	A_23_P22224	EIF4EBP1	nan	nan	nan	ENSP00000340691	5.1	ENSP00000340691	0.2785	0.6653	8	4	4682.95	5614.06	0.000127332	6.34578e-05	1.16043	-0.0787581	-0.175226	0.000101748	0.000121942	-9.16106	ENSP00000340691 pep known-ccds chromosome NCBI36 8 38007185 38037033 1 gene ENSG00000187840 transcript ENST00000338825 CCDS6100.1	eukaryotic initiation factor 4E binding--insulin receptor signaling pathway--negative regulation of translational initiation--protein binding	ENSG00000187840	A_23_P22224	EIF4EBP1
ENSG00000096063	A_23_P19543	SRPK1	nan	nan	nan	ENSP00000339450	27.306	ENSP00000339450	0.9998	0.9907	9	4	3532.42	1561.4	0.000143248	6.34578e-05	1.39273	0.354558	1.22731	7.67501e-05	3.39148e-05	27.6281	ENSP00000339450 pep known chromosome NCBI36 6 35908790 35996811 -1 gene ENSG00000096063 transcript ENST00000346162	ATP binding--cell differentiation--chromosome segregation--cytoplasm--magnesium ion binding--nucleotide binding--nucleus--protein amino acid phosphorylation--protein binding--protein kinase activity--protein kinase cascade--protein serine/threonine kinase activity--protein-tyrosine kinase activity--regulation of mRNA processing--regulation of progression through cell cycle--RNA splicing--transfer…	ENSG00000096063	A_23_P19543	SRPK1
ENSG00000167553	A_23_P128154,A_23_P128155,A_23_P128161,A_24_P188071	TUBA6	nan	nan	nan	ENSP00000301072	15.6	ENSP00000301072	1	1	107	112	73524.7	77243.8	0.00170306	0.00177682	-0.313921	-0.02143	0.0103316	0.0015975	0.0016778	-9.52709	ENSP00000301072 pep known-ccds chromosome NCBI36 12 47945087 47953376 1 gene ENSG00000167553 transcript ENST00000301072 CCDS8782.1	cytoplasm--GTPase activity--GTP binding--microtubule--microtubule-based movement--microtubule-based process--mitochondrion--nucleotide binding--protein binding--protein complex--protein polymerization--structural molecule activity	ENSG00000167553	A_23_P128154,A_23_P128155,A_23_P128161,A_24_P188071	TUBA6
ENSG00000020129	A_23_P97736,A_23_P97730	NCDN	nan	nan	nan	ENSP00000348394	21.98	ENSP00000348394	0.9686	0.9762	2	2	944.759	955.677	3.18329e-05	3.17289e-05	0.00327348	-0.00499013	0.0635436	2.05271e-05	2.07581e-05	-0.243857	ENSP00000348394 pep known-ccds chromosome NCBI36 1 35795980 35804967 1 gene ENSG00000020129 transcript ENST00000356090 CCDS392.1	--bone resorption--regulation of neuronal synaptic plasticity	ENSG00000020129	A_23_P97736,A_23_P97730	NCDN
ENSG00000153904	A_32_P167505,A_23_P201386,A_32_P165407	DDAH1	nan	nan	nan	ENSP00000284031	13.897	ENSP00000284031	1	0.9998	7	6	5399.47	4644.23	0.000111415	9.51867e-05	0.283266	0.0654379	0.291502	0.000117316	0.000100876	7.55157	ENSP00000284031 pep known-ccds chromosome NCBI36 1 85556756 85703411 -1 gene ENSG00000153904 transcript ENST00000284031 CCDS705.1	arginine catabolic process--dimethylargininase activity--hydrolase activity--metal ion binding--nitric oxide mediated signal transduction--zinc ion binding	ENSG00000153904	A_32_P167505,A_23_P201386,A_32_P165407	DDAH1
ENSG00000183207	A_23_P39110	RUVBL2	RUVBL2	ENSG00000183207	NM_006666	ENSP00000221413	20.769	ENSP00000221413	1	1	9	11	4645.16	5698.32	0.000143248	0.000174509	-0.43993	-0.088746	-0.207554	0.000100927	0.000123772	-10.3404	ENSP00000221413 pep known chromosome NCBI36 19 54007256 54210952 1 gene ENSG00000183207 transcript ENST00000221413	ATPase activity--ATP binding--ATP-dependent DNA helicase activity--chromatin modification--cytoplasm--cytosol--damaged DNA binding--DNA helicase activity--DNA recombination--DNA repair--hydrolase activity--identical protein binding--intracellular--membrane--NuA4 histone acetyltransferase complex--nucleoside-triphosphatase activity--nucleotide binding--nucleus--protein folding--regulation of cell …	ENSG00000183207	A_23_P39110	RUVBL2
ENSG00000169291	A_32_P46805,A_23_P400716	nan	nan	nan	nan	ENSP00000307369	20.38	ENSP00000307369	0.6451	0	1	0	339.31	0	1.59165e-05	0	1.00164	99999	99999	7.37232e-06	0	18.4232	ENSP00000307369 pep known-ccds chromosome NCBI36 1 152718581 152741213 -1 gene ENSG00000169291 transcript ENST00000304760 CCDS30877.1	intracellular signaling cascade	ENSG00000169291	A_32_P46805,A_23_P400716	nan
ENSG00000147650	A_23_P8906,A_24_P415012	LRP12	nan	nan	nan	ENSP00000276654	26.769	ENSP00000276654	0.5667	0	1	0	226.932	0	1.59165e-05	0	1.00164	99999	99999	4.93063e-06	0	15.0666	ENSP00000276654 pep known-ccds chromosome NCBI36 8 105570643 105670327 -1 gene ENSG00000147650 transcript ENST00000276654 CCDS6303.1	coated pit--endocytosis--integral to plasma membrane--low-density lipoprotein receptor activity--membrane--membrane fraction--protein binding--receptor activity--regulation of growth--signal transduction	ENSG00000147650	A_23_P8906,A_24_P415012	LRP12
ENSG00000125835	A_23_P154675	SNRPB	nan	nan	nan	ENSP00000303591	10.22	ENSP00000375105	1	1	11	13	11537.6	13685.6	0.000175081	0.000206238	-0.400269	-0.0741465	-0.160299	0.000250682	0.000297261	-13.5024	ENSP00000303591 pep known chromosome NCBI36 20 2390402 2399499 -1 gene ENSG00000125835 transcript ENST00000303103	cytoplasm--mRNA metabolic process--mRNA processing--nuclear mRNA splicing, via spliceosome--nucleus--nutrient reservoir activity--protein binding--ribonucleoprotein complex--RNA binding--RNA splicing--small nuclear ribonucleoprotein complex--small nucleolar ribonucleoprotein complex--spliceosome	ENSG00000128739	A_23_P77066,A_32_P89415,A_24_P347624	SNRPN
ENSG00000170860	A_23_P421563,A_23_P132863,A_24_P29001	ENST00000306024,LSM3	nan	nan	nan	ENSP00000302160	4.47	ENSP00000302160	0	0.7177	0	4	0	6909.8	0	6.34578e-05	-1.99676	99999	99999	0	0.000150086	-83.1157	ENSP00000302160 pep known-ccds chromosome NCBI36 3 14195337 14214858 1 gene ENSG00000170860 transcript ENST00000306024 CCDS2619.1	mRNA metabolic process--mRNA processing--nucleus--protein binding--ribonucleoprotein complex--RNA binding--RNA splicing--spliceosome	ENSG00000170860	A_23_P421563,A_23_P132863,A_24_P29001	ENST00000306024,LSM3
ENSG00000172053	A_23_P135347,A_32_P532216	QARS	QARS	ENSG00000172053	NM_005051	ENSP00000307567	34.71	ENSP00000307567	1	1	56	45	17294.5	13948.5	0.000891322	0.0007139	1.11144	0.0933797	0.381943	0.000375764	0.000302973	18.9598	ENSP00000307567 pep known-ccds chromosome NCBI36 3 49108377 49117194 -1 gene ENSG00000172053 transcript ENST00000306125 CCDS2788.1	aminoacyl-tRNA ligase activity--ATP binding--cytoplasm--glutamine-tRNA ligase activity--glutaminyl-tRNA aminoacylation--glutamyl-tRNA aminoacylation--ligase activity--nucleotide binding--protein binding--soluble fraction--translation--tRNA aminoacylation for protein translation	ENSG00000172053	A_23_P135347,A_32_P532216	QARS
ENSG00000117593	A_23_P148984,A_23_P148980	DARS2	nan	nan	nan	ENSP00000355086	24.04	ENSP00000355086	0	0.4865	0	3	0	653.19	0	4.75934e-05	-1.72924	99999	99999	0	1.41878e-05	-25.5538	ENSP00000355086 pep known-ccds chromosome NCBI36 1 172060264 172094307 1 gene ENSG00000117593 transcript ENST00000361951 CCDS1311.1	aminoacyl-tRNA ligase activity--aspartate-tRNA ligase activity--aspartyl-tRNA aminoacylation--ATP binding--cytoplasm--ligase activity--lysine-tRNA ligase activity--lysyl-tRNA aminoacylation--mitochondrion--nucleic acid binding--nucleotide binding--translation--tRNA aminoacylation for protein translation	ENSG00000117593	A_23_P148984,A_23_P148980	DARS2
ENSG00000087302	A_23_P14482	C14orf166	nan	nan	nan	ENSP00000261700	15.668	ENSP00000261700	1	1	27	32	18472.4	21973.9	0.000429745	0.000507663	-0.638523	-0.075382	-0.164298	0.000401358	0.00047729	-17.3836	ENSP00000261700 pep known-ccds chromosome NCBI36 14 51525943 51541164 1 gene ENSG00000087302 transcript ENST00000261700 CCDS9705.1	cytoplasm--identical protein binding--nucleus	ENSG00000087302	A_23_P14482	C14orf166
ENSG00000163074	A_23_P92583,A_23_P92579	FLJ12684	nan	nan	nan	ENSP00000355331	18.11	ENSP00000355331	0	0.7283	0	1	0	432.675	0	1.58645e-05	-0.998369	99999	99999	0	9.39805e-06	-20.7977	ENSP00000355331 pep known-ccds chromosome NCBI36 4 53303476 53312539 -1 gene ENSG00000163074 transcript ENST00000295216 CCDS33983.1	structural molecule activity--viral capsid	ENSG00000163074	A_23_P92583,A_23_P92579	FLJ12684
ENSG00000143179	A_23_P487	UCK2	nan	nan	nan	ENSP00000356853	9.99	ENSP00000356853	1	1	25	22	26825.6	23693.4	0.000397912	0.000349018	0.4489	0.0539215	0.254227	0.000582849	0.000514639	13.9732	ENSP00000356853 pep known-ccds chromosome NCBI36 1 164063392 164143970 1 gene ENSG00000143179 transcript ENST00000367879 CCDS1252.1	ATP binding--biological_process--biosynthetic process--carbohydrate metabolic process--cellular_component--kinase activity--molecular_function--nucleotide binding--phosphoribulokinase activity--transferase activity--uridine kinase activity	ENSG00000143179	A_23_P487	UCK2
ENSG00000198211	A_23_P66095,A_23_P77493,A_24_P258633,A_32_P208915,A_23_P77489,A_32_P208914,A_24_P212314	MC1R,TUBB3	nan	nan	nan	ENSP00000302777	22.89	ENSP00000302777	0.9964	0.9979	2	3	933.237	1407.12	3.18329e-05	4.75934e-05	-0.443563	-0.17834	-0.497549	2.02768e-05	3.05639e-05	-9.78846	ENSP00000302777 pep known chromosome NCBI36 16 88513168 88529713 1 gene ENSG00000198211 transcript ENST00000304984	cytoplasm--G-protein coupled receptor protein signaling pathway--G-protein signaling, coupled to cyclic nucleotide second messenger--GTPase activity--GTP binding--integral to membrane--integral to plasma membrane--melanocortin receptor activity--melanocyte stimulating hormone receptor activity--membrane--microtubule--microtubule-based movement--microtubule-based process--mitochondrion--mitosis--m…	ENSG00000198211	A_23_P66095,A_23_P77493,A_24_P258633,A_32_P208915,A_23_P77489,A_32_P208914,A_24_P212314	MC1R,TUBB3
ENSG00000197381	nan,A_23_P211207,A_23_P361336	ADARB1	nan	nan	nan	ENSP00000374513	22.18	ENSP00000374513	0	0.6377	0	3	0	927.996	0	4.75934e-05	-1.72924	99999	99999	0	2.01568e-05	-30.4586	ENSP00000374513 pep known-ccds chromosome NCBI36 21 45416000 45466540 1 gene ENSG00000197381 transcript ENST00000389863 CCDS33589.1	--adenosine deaminase activity--double-stranded RNA binding--hydrolase activity--intracellular--metal ion binding--mRNA processing--RNA binding--RNA processing--zinc ion binding	ENSG00000197381	A_23_P211207,A_23_P361336	ADARB1
ENSG00000141564	A_32_P513803,A_23_P384499	KIAA1303	nan	nan	nan	ENSP00000307272	37.21	ENSP00000307272	0.8362	0.9871	1	2	240.893	570.823	1.59165e-05	3.17289e-05	-0.574523	-0.374677	-1.13304	5.23398e-06	1.23987e-05	-11.576	ENSP00000307272 pep known-ccds chromosome NCBI36 17 76133663 76554760 1 gene ENSG00000141564 transcript ENST00000306801 CCDS11773.1	binding	ENSG00000141564	A_32_P513803,A_23_P384499	KIAA1303
ENSG00000145741	A_32_P36005,A_24_P75399,A_32_P108507,A_32_P108505,A_32_P90538,A_24_P183264,A_23_P213458	BTF3	BTF3	ENSG00000145741	NM_001037637	ENSP00000274408	6.04	ENSP00000274408	1	1	65	52	115359	92626.7	0.00103457	0.000824952	1.22012	0.0953142	0.388205	0.00250644	0.00201193	49.9705	ENSP00000274408 pep novel chromosome NCBI36 5 72830036 72837075 1 gene ENSG00000145741 transcript ENST00000274408	--nucleus--regulation of transcription, DNA-dependent--RNA polymerase II transcription factor activity--transcription--transcription from RNA polymerase II promoter	ENSG00000145741	A_32_P36005,A_24_P75399,A_32_P108507,A_32_P108505,A_32_P90538,A_24_P183264,A_23_P213458	BTF3
ENSG00000117360	A_32_P729439,A_23_P97573,A_23_P97572	PRPF3	nan	nan	nan	ENSP00000315379	30.61	ENSP00000315379	1	1	22	18	7704.31	6326.73	0.000350162	0.00028556	0.64291	0.0855544	0.356614	0.000167394	0.000137422	11.6486	ENSP00000315379 pep known-ccds chromosome NCBI36 1 148560549 148592295 1 gene ENSG00000117360 transcript ENST00000324862 CCDS951.1	ATPase activity, coupled to transmembrane movement of ions, phosphorylative mechanism--ATP binding--membrane--mRNA processing--nuclear mRNA splicing, via spliceosome--nucleus--protein binding--response to stimulus--RNA splicing--RNA splicing factor activity, transesterification mechanism--spliceosome--transport--visual perception	ENSG00000117360	A_32_P729439,A_23_P97573,A_23_P97572	PRPF3
ENSG00000107164	nan,A_24_P203710,A_23_P435833	nan	nan	nan	nan	ENSP00000318177	20.787	ENSP00000318177	0.9998	0.9838	7	5	3609.06	2545.98	0.000111415	7.93223e-05	0.583049	0.151539	0.570189	7.84153e-05	5.53007e-05	13.5626	ENSP00000318177 pep known chromosome NCBI36 9 132444814 132503560 1 gene ENSG00000107164 transcript ENST00000319725	DNA binding--nucleus--regulation of transcription, DNA-dependent--RNA binding--transcription--transcriptional activator activity	ENSG00000107164	A_24_P203710,A_23_P435833	nan
ENSG00000172062	A_23_P256270,A_24_P126682,A_23_P58466	SMN2	nan	nan	nan	ENSP00000306909	7.11	ENSP00000370117	1	1	22	29	33168.6	43883.2	0.000350162	0.000460069	-0.968705	-0.121571	-0.313801	0.000720667	0.000953178	-38.5739	ENSP00000306909 pep known-ccds chromosome NCBI36 5 70256687 70283574 1 gene ENSG00000172062 transcript ENST00000305043 CCDS34181.1	Cajal body--cytoplasm--mRNA processing--nucleic acid binding--nucleus--protein binding--RNA binding--RNA splicing--spliceosome--spliceosome assembly	ENSG00000205571	A_23_P256270,A_24_P126682,A_23_P58466	SMN2
ENSG00000072501	nan,A_23_P217411,A_24_P942604	SMC1A	nan	nan	nan	ENSP00000323421	58.398	ENSP00000323421	1	1	23	30	4221.86	5527.05	0.000366079	0.000475934	-0.94981	-0.116989	-0.29897	9.173e-05	0.000120052	-13.2046	ENSP00000323421 pep known-ccds chromosome NCBI36 X 53417795 53466343 -1 gene ENSG00000072501 transcript ENST00000322213 CCDS14352.1	ATPase activity--ATP binding--cell cycle--cell cycle checkpoint--cell division--chromatin binding--chromosome--chromosome organization and biogenesis--chromosome segregation--cohesin core heterodimer--condensed nuclear chromosome--DNA damage response, signal transduction--DNA metabolic process--DNA repair--kinetochore--meiosis--microtubule motor activity--mitotic sister chromatid cohesion--mitoti…	ENSG00000072501	A_23_P217411,A_24_P942604	SMC1A
ENSG00000119335	A_32_P817753,A_24_P739355,A_23_P217015,A_23_P217016	SET	nan	nan	nan	ENSP00000361777	8.859	ENSP00000369266,ENSP00000361777	1	0.5599	6	2	7260.07	1359.96	9.54988e-05	3.17289e-05	1.41889	0.727415	2.43416	0.000157742	2.95394e-05	63.5656	ENSP00000361777 pep known chromosome NCBI36 9 130485844 130497633 1 gene ENSG00000119335 transcript ENST00000372692	cytoplasm--DNA replication--endoplasmic reticulum--histone binding--negative regulation of histone acetylation--nucleocytoplasmic transport--nucleosome assembly--nucleosome disassembly--nucleus--perinuclear region of cytoplasm--protein phosphatase inhibitor activity--protein phosphatase type 2A regulator activity	ENSG00000205405;ENSG00000119335	nan;A_32_P817753,A_24_P739355,A_23_P217015,A_23_P217016	nan;SET
ENSG00000187555	A_23_P49481	USP7	nan	nan	nan	ENSP00000371310	48.783	ENSP00000371310	1	1	20	28	4394.77	6175.32	0.000318329	0.000444205	-1.14358	-0.147724	-0.398451	9.54867e-05	0.000134133	-17.3042	ENSP00000371310 pep known chromosome NCBI36 16 8895146 8938044 -1 gene ENSG00000187555 transcript ENST00000381886	cysteine-type endopeptidase activity--cytoplasm--nucleus--peptidase activity--protein binding--protein deubiquitination--ubiquitin-dependent protein catabolic process--ubiquitin thiolesterase activity	ENSG00000187555	A_23_P49481	USP7
ENSG00000184985	A_23_P121665	SORCS2	nan	nan	nan	ENSP00000329124	35.96	ENSP00000329124	0.9775	0.3392	2	3	582.775	304.458	3.18329e-05	4.75934e-05	-0.443563	0.281974	0.992377	1.26622e-05	6.61307e-06	9.34831	ENSP00000329124 pep known chromosome NCBI36 4 7245275 7792891 1 gene ENSG00000184985 transcript ENST00000329016	integral to membrane--membrane--neuropeptide receptor activity--neuropeptide signaling pathway--protein binding	ENSG00000184985	A_23_P121665	SORCS2
ENSG00000197930	A_24_P407311,A_23_P106145	ERO1L	nan	nan	nan	ENSP00000352044	20.019	ENSP00000352044	0.985	0.9907	1	2	527.434	1064.88	1.59165e-05	3.17289e-05	-0.574523	-0.305132	-0.907942	1.14598e-05	2.313e-05	-13.4626	ENSP00000352044 pep known-ccds chromosome NCBI36 14 52178357 52232173 -1 gene ENSG00000197930 transcript ENST00000359133 CCDS9709.1	calcium ion binding--chaperone cofactor-dependent protein folding--electron transport--endoplasmic reticulum--membrane--membrane fraction--microsome--oxidoreductase activity--protein folding--protein modification process--response to temperature stimulus--transport--unfolded protein response	ENSG00000197930	A_24_P407311,A_23_P106145	ERO1L
ENSG00000123131	nan,A_23_P114232	PRDX4	nan	nan	nan	ENSP00000368646	10.777	ENSP00000368646	1	0.8462	4	2	3978.65	1689.57	6.36659e-05	3.17289e-05	0.820526	0.371961	1.28364	8.64457e-05	3.66987e-05	30.4169	ENSP00000368646 pep known-ccds chromosome NCBI36 X 23595484 23614437 1 gene ENSG00000123131 transcript ENST00000379341 CCDS14206.1	antioxidant activity--cytoplasm--I-kappaB phosphorylation--mitochondrion--oxidoreductase activity--thioredoxin peroxidase activity	ENSG00000123131	A_23_P114232	PRDX4
ENSG00000117877	A_23_P208310,A_24_P267452	CD3EAP	nan	nan	nan	ENSP00000310966	19.17	ENSP00000310966	0.9795	0.9907	3	3	1643.15	1668.06	4.77494e-05	4.75934e-05	0.00400921	-0.00653352	0.0585481	3.57014e-05	3.62316e-05	-0.424134	ENSP00000310966 pep known-ccds chromosome NCBI36 19 50601307 50605864 1 gene ENSG00000117877 transcript ENST00000309424 CCDS12661.1	ATP binding--DNA-directed RNA polymerase activity--DNA-directed RNA polymerase I complex--immune response--nucleolus--nucleus--protein binding--protein folding--RNA polymerase I transcription factor complex--rRNA transcription--transcription--transmembrane receptor protein tyrosine kinase signaling pathway	ENSG00000117877	A_23_P208310,A_24_P267452	CD3EAP
ENSG00000115808	A_23_P165521,A_32_P120863	STRN	nan	nan	nan	ENSP00000263918	31.71	ENSP00000263918	0	1	0	5	0	1696.46	0	7.93223e-05	-2.23246	99999	99999	0	3.68485e-05	-41.1823	ENSP00000263918 pep known-ccds chromosome NCBI36 2 36928976 37047119 -1 gene ENSG00000115808 transcript ENST00000263918 CCDS1784.1	--biological_process--calmodulin binding--cellular_component--cytoplasm--membrane	ENSG00000115808	A_23_P165521,A_32_P120863	STRN
ENSG00000132330	nan,A_23_P345065	nan	nan	nan	nan	ENSP00000254663	16.82	ENSP00000254663	0.9606	0.4231	1	1	612.196	270.637	1.59165e-05	1.58645e-05	0.00231468	0.354504	1.22714	1.33014e-05	5.87845e-06	11.5	ENSP00000254663 pep known-ccds chromosome NCBI36 2 238634409 238671735 1 gene ENSG00000132330 transcript ENST00000254663 CCDS2524.1	amino acid metabolic process--cytosol--lyase activity--metabolic process--pyridoxal phosphate binding--selenocysteine lyase activity--transaminase activity	ENSG00000132330	A_23_P345065	nan
ENSG00000197157	A_23_P42829,A_32_P73249	SND1	SND1	ENSG00000197157	NM_014390	ENSP00000346762	40.46	ENSP00000346762	1	1	69	42	18280.9	11168.5	0.00109824	0.000666307	2.58111	0.214004	0.772375	0.000397196	0.000242588	41.4784	ENSP00000346762 pep known-ccds chromosome NCBI36 7 127079438 127519894 1 gene ENSG00000197157 transcript ENST00000354725 CCDS34747.1	cytoplasm--nuclease activity--nucleic acid binding--nucleus--protein binding--regulation of transcription, DNA-dependent--transcription--transcription cofactor activity	ENSG00000197157	A_23_P42829,A_32_P73249	SND1
ENSG00000163541	A_23_P79542,A_23_P79545	SUCLG1	SUCLG1	ENSG00000163541	NM_003849	ENSP00000295783	8.75	ENSP00000295783	0.9749	0.9798	4	2	4777.34	2409.51	6.36659e-05	3.17289e-05	0.820526	0.297257	1.04184	0.000103799	5.23366e-05	27.9445	ENSP00000295783 pep known-ccds chromosome NCBI36 2 84504194 84539931 -1 gene ENSG00000163541 transcript ENST00000295783 CCDS1967.1	catalytic activity--electron transport--GTP binding--ligase activity--metabolic process--mitochondrial inner membrane--mitochondrion--nucleotide binding--succinate-CoA ligase (GDP-forming) activity--tricarboxylic acid cycle	ENSG00000163541	A_23_P79542,A_23_P79545	SUCLG1
ENSG00000100726	A_23_P206237,A_32_P121916	KIAA0683	nan	nan	nan	ENSP00000262319	32.21	ENSP00000262319	0.9936	0	3	0	992.011	0	4.77494e-05	0	1.73491	99999	99999	2.15538e-05	0	31.5011	ENSP00000262319 pep known-ccds chromosome NCBI36 16 1483365 1500454 1 gene ENSG00000100726 transcript ENST00000262319 CCDS32363.1	intracellular--protein binding	ENSG00000100726	A_23_P206237,A_32_P121916	KIAA0683
ENSG00000107862	A_23_P161237,A_32_P514950	GBF1	GBF1	ENSG00000107862	NM_004193	ENSP00000359000	59.79	ENSP00000359000	1	0.9994	9	13	1613.57	2337.89	0.000143248	0.000206238	-0.845201	-0.161036	-0.441539	3.50587e-05	5.07808e-05	-11.5134	ENSP00000359000 pep known-ccds chromosome NCBI36 10 103995279 104132646 1 gene ENSG00000107862 transcript ENST00000369983 CCDS7533.1	ARF guanyl-nucleotide exchange factor activity--Golgi apparatus--intracellular--protein binding--regulation of ARF protein signal transduction--retrograde vesicle-mediated transport, Golgi to ER	ENSG00000107862	A_23_P161237,A_32_P514950	GBF1
ENSG00000100030	A_23_P257895,A_24_P237265,A_32_P514263	MAPK1	nan	nan	nan	ENSP00000215832	15.564	ENSP00000215832	0.9996	0.9999	4	4	2753.84	2764.81	6.36659e-05	6.34578e-05	0.00462948	-0.00172612	0.0741085	5.98338e-05	6.00539e-05	-0.136396	ENSP00000215832 pep known-ccds chromosome NCBI36 22 20446873 20551730 -1 gene ENSG00000100030 transcript ENST00000215832 CCDS13795.1	ATP binding--cell cycle--chemotaxis--cytoplasm--cytosine metabolic process--induction of apoptosis--lipopolysaccharide-mediated signaling pathway--MAP kinase activity--MAPKKK cascade--negative regulation of cell differentiation--nucleotide binding--nucleus--organ morphogenesis--phosphotyrosine binding--protein amino acid phosphorylation--protein binding--protein kinase activity--protein serine/th…	ENSG00000100030	A_23_P257895,A_24_P237265,A_32_P514263	MAPK1
ENSG00000166165	A_23_P25674,A_24_P61537	CKB	nan	nan	nan	ENSP00000299198	14.93	ENSP00000299198	1	1	400	471	287193	339415	0.00636659	0.00747216	-2.36564	-0.0725567	-0.155153	0.00623996	0.00737237	-66.0765	ENSP00000299198 pep known-ccds chromosome NCBI36 14 103055749 103058923 -1 gene ENSG00000166165 transcript ENST00000348956 CCDS9981.1	ATP binding--brain development--chloride ion homeostasis--creatine kinase activity--cytoplasm--kinase activity--mitochondrion--nucleotide binding--protein binding--transferase activity, transferring phosphorus-containing groups	ENSG00000166165	A_23_P25674,A_24_P61537	CKB
ENSG00000173465	A_23_P98261	SSSCA1	nan	nan	nan	ENSP00000312318	5.61	ENSP00000312318	1	1	13	19	24840.2	36438.5	0.000206914	0.000301425	-1.05154	-0.166406	-0.458921	0.000539712	0.000791474	-46.8316	ENSP00000312318 pep known-ccds chromosome NCBI36 11 65094519 65095793 1 gene ENSG00000173465 transcript ENST00000309328 CCDS8104.1	cell cycle--cell division--identical protein binding--mitosis--protein binding	ENSG00000173465	A_23_P98261	SSSCA1
ENSG00000147536	A_23_P136787,A_23_P136786	GINS4	nan	nan	nan	ENSP00000276533	11.56	ENSP00000276533	1	1	12	13	11127.5	12099.2	0.000190998	0.000206238	-0.191836	-0.0363579	-0.0379863	0.000241771	0.000262804	-6.3534	ENSP00000276533 pep known-ccds chromosome NCBI36 8 41505925 41521427 1 gene ENSG00000147536 transcript ENST00000276533 CCDS6116.1	cytoplasm--nucleus--protein binding	ENSG00000147536	A_23_P136787,A_23_P136786	GINS4
ENSG00000144791	A_23_P434965,A_32_P408005,A_23_P166858	BC027712,LIMD1	nan	nan	nan	ENSP00000273317	17.11	ENSP00000273317	0	0.9907	0	1	0	622.963	0	1.58645e-05	-0.998369	99999	99999	0	1.35313e-05	-24.9555	ENSP00000273317 pep known-ccds chromosome NCBI36 3 45611355 45696569 1 gene ENSG00000144791 transcript ENST00000273317 CCDS2729.1	metal ion binding--multicellular organismal development--protein binding--regulation of transcription, DNA-dependent--signal transduction--zinc ion binding	ENSG00000144791	A_23_P434965,A_32_P408005,A_23_P166858	BC027712,LIMD1
ENSG00000127527	A_23_P38941	EPS15L1	nan	nan	nan	ENSP00000248070	49.788	ENSP00000248070	0	0.9726	0	1	0	210.174	0	1.58645e-05	-0.998369	99999	99999	0	4.56515e-06	-14.4952	ENSP00000248070 pep known-ccds chromosome NCBI36 19 16333408 16443762 -1 gene ENSG00000127527 transcript ENST00000248070 CCDS32944.1	calcium ion binding--coated pit--endocytosis--membrane--nucleus	ENSG00000127527	A_23_P38941	EPS15L1
ENSG00000143569	A_24_P290927,A_23_P103837,A_23_P103833	UBAP2L	nan	nan	nan	ENSP00000271877	19.02	ENSP00000271877	1	1	40	49	22543.6	27717.6	0.000636659	0.000777358	-0.938891	-0.0897319	-0.210745	0.000489814	0.000602048	-23.0509	ENSP00000271877 pep known chromosome NCBI36 1 152464180 152509952 1 gene ENSG00000143569 transcript ENST00000271877	--protein binding	ENSG00000143569	A_24_P290927,A_23_P103837,A_23_P103833	UBAP2L
ENSG00000137124	A_24_P64233,A_23_P135294	ALDH1B1	nan	nan	nan	ENSP00000366927	21.74	ENSP00000366927	1	1	5	7	2465.38	3464.24	7.95824e-05	0.000111051	-0.571709	-0.147724	-0.398451	5.35663e-05	7.52462e-05	-12.9603	ENSP00000366927 pep known-ccds chromosome NCBI36 9 38382661 38388658 1 gene ENSG00000137124 transcript ENST00000377698 CCDS6615.1	3-chloroallyl aldehyde dehydrogenase activity--aldehyde dehydrogenase (NAD) activity--carbohydrate metabolic process--metabolic process--mitochondrion--oxidoreductase activity	ENSG00000137124	A_24_P64233,A_23_P135294	ALDH1B1
ENSG00000165609	A_23_P1199,A_23_P1196	NUDT5	nan	nan	nan	ENSP00000368219	8.849	ENSP00000368219	0.9906	0.9709	8	4	9599.93	4721.83	0.000127332	6.34578e-05	1.16043	0.308158	1.07713	0.000208581	0.000102562	40.783	ENSP00000368219 pep novel chromosome NCBI36 10 12249581 12277827 -1 gene ENSG00000165609 transcript ENST00000378937	ADP reductase activity--ADP-ribose diphosphatase activity--ADP-sugar diphosphatase activity--D-ribose catabolic process--hydrolase activity--intracellular--magnesium ion binding--nucleotide metabolic process--protein binding--ribonucleoside diphosphate catabolic process	ENSG00000165609	A_23_P1199,A_23_P1196	NUDT5
ENSG00000154358	nan,A_23_P103734,A_32_P410713,A_24_P119685,A_24_P273157,A_32_P532801	KIAA1639	OBSCN	ENSG00000154358	NM_052843	ENSP00000284548	190.946	ENSP00000284548	0	0.6929	0	1	0	39.0418	0	1.58645e-05	-0.998369	99999	99999	0	8.48019e-07	-6.2474	ENSP00000284548 pep known chromosome NCBI36 1 226462457 226615573 1 gene ENSG00000154358 transcript ENST00000284548	--aminoacyl-tRNA ligase activity--ATP binding--carbohydrate metabolic process--cell differentiation--cytoplasm--hydrolase activity, hydrolyzing O-glycosyl compounds--intracellular--magnesium ion binding--multicellular organismal development--nucleotide binding--protein amino acid phosphorylation--protein binding--protein kinase activity--protein serine/threonine kinase activity--protein-tyrosine …	ENSG00000154358	A_23_P103734,A_32_P410713,A_24_P119685,A_24_P273157,A_32_P532801	KIAA1639
ENSG00000138398	A_23_P154411	PPIG	nan	nan	nan	ENSP00000260970	16.39	ENSP00000260970	0.9579	1	3	6	1879.48	3938.6	4.77494e-05	9.51867e-05	-0.995127	-0.321306	-0.960293	4.08361e-05	8.55496e-05	-26.985	ENSP00000260970 pep known-ccds chromosome NCBI36 2 170149096 170202491 1 gene ENSG00000138398 transcript ENST00000260970 CCDS2235.1	cyclosporin A binding--isomerase activity--nucleoplasm--nucleus--peptidyl-prolyl cis-trans isomerase activity--protein folding--RNA splicing	ENSG00000138398	A_23_P154411	PPIG
ENSG00000128059	A_23_P80940,A_24_P123347	PPAT	nan	nan	nan	ENSP00000264220	18.798	ENSP00000264220	0.6942	0	2	0	791.73	0	3.18329e-05	0	1.41654	99999	99999	1.72022e-05	0	28.1421	ENSP00000264220 pep known-ccds chromosome NCBI36 4 56954288 56996602 -1 gene ENSG00000128059 transcript ENST00000264220 CCDS3505.1	4 iron, 4 sulfur cluster binding--amidophosphoribosyltransferase activity--glutamine metabolic process--iron ion binding--magnesium ion binding--metabolic process--nucleoside metabolic process--purine base biosynthetic process--purine nucleotide biosynthetic process--transferase activity--transferase activity, transferring glycosyl groups	ENSG00000128059	A_23_P80940,A_24_P123347	PPAT
ENSG00000188807	nan	nan	nan	nan	nan	ENSP00000344503	11.768	ENSP00000344503	0	0.9709	0	1	0	887.65	0	1.58645e-05	-0.998369	99999	99999	0	1.92805e-05	-29.7891	ENSP00000344503 pep known chromosome NCBI36 1 9571576 9597515 1 gene ENSG00000188807 transcript ENST00000340381		ENSG00000188807	nan	nan
ENSG00000136938	A_24_P392690,A_23_P20615,A_32_P114146,A_32_P481762	ANP32B	ANP32B	ENSG00000136938	NM_006401	ENSP00000345848	7.1	ENSP00000345848	1	1	108	115	163057	174265	0.00171898	0.00182441	-0.444708	-0.0288699	-0.0137494	0.0035428	0.00378517	-19.2446	ENSP00000345848 pep known-ccds chromosome NCBI36 9 99785464 99818046 1 gene ENSG00000136938 transcript ENST00000339399 CCDS6732.1	nucleus--protein binding	ENSG00000136938	A_24_P392690,A_23_P20615,A_32_P114146,A_32_P481762	ANP32B
ENSG00000167526	A_24_P142228,A_24_P501265,A_32_P93868,A_32_P135587,A_23_P501849,A_23_P15028,A_32_P829475,A_24_P142223,A_32_P449357,A_32_P465693,A_24_P73738	A_23_P15028,RPL13	RPL13	ENSG00000167526	NM_033251	ENSP00000307889	9.02	ENSP00000307889	1	1	50	49	59420.7	58446.6	0.000795824	0.000777358	0.116835	0.00717813	0.102929	0.00129106	0.00126951	2.89094	ENSP00000307889 pep known-ccds chromosome NCBI36 16 88154595 88158450 1 gene ENSG00000167526 transcript ENST00000311528 CCDS10979.1	cytosolic ribosome (sensu Eukaryota)--intracellular--ribosome--RNA binding--structural constituent of ribosome--translation	ENSG00000167526	A_24_P142228,A_24_P501265,A_32_P93868,A_32_P135587,A_23_P501849,A_23_P15028,A_32_P829475,A_24_P142223,A_32_P449357,A_32_P465693,A_24_P73738	A_23_P15028,RPL13
ENSG00000111332	A_23_P204277,A_24_P236003	H2AFJ	nan	nan	nan	ENSP00000228929	5.32	ENSP00000352627	0.982	0	46	0	91019	0	0.000732158	0	6.79468	99999	99999	0.0019776	0	301.888	ENSP00000228929 pep known chromosome NCBI36 12 14818672 14819612 1 gene ENSG00000111332 transcript ENST00000228929	chromosome--chromosome organization and biogenesis (sensu Eukaryota)--DNA binding--nucleosome--nucleosome assembly--nucleus	ENSG00000196866	A_24_P86389,A_23_P259547	A_23_P259547
ENSG00000104218	A_24_P32411,A_23_P169558,A_23_P71537	CSPP1	nan	nan	nan	ENSP00000373693	35.609	ENSP00000373693	0.4415	0.7256	7	6	930.343	1315.4	0.000111415	9.51867e-05	0.283266	-0.150416	-0.407164	2.02139e-05	2.85716e-05	-8.11838	ENSP00000373693 pep known chromosome NCBI36 8 68170454 68270382 1 gene ENSG00000104218 transcript ENST00000389041	--microtubule	ENSG00000104218	A_24_P32411,A_23_P169558,A_23_P71537	CSPP1
ENSG00000129351	A_32_P769972,A_23_P218456,A_23_P434944,A_32_P227400,A_23_P329152,A_23_P435987	ILF3	ILF3	ENSG00000129351	NM_012218	ENSP00000315205	33.196	ENSP00000315205	1	1	91	73	29385.3	23659.6	0.0014484	0.00115811	1.42746	0.0941227	0.384348	0.000638465	0.000513905	24.9023	ENSP00000315205 pep known-ccds chromosome NCBI36 19 10625988 10664095 1 gene ENSG00000129351 transcript ENST00000318511 CCDS12246.1	cysteine-type peptidase activity--DNA binding--double-stranded RNA binding--intracellular--M phase--negative regulation of transcription, DNA-dependent--nucleus--positive regulation of transcription, DNA-dependent--protein binding--proteolysis--transcription--transcriptional activator activity--transcriptional repressor activity	ENSG00000129351	A_32_P769972,A_23_P218456,A_23_P434944,A_32_P227400,A_23_P329152,A_23_P435987	ILF3
ENSG00000155229	A_23_P46982,A_23_P46975,A_24_P369263	MMS19L	nan	nan	nan	ENSP00000348097	29.97	ENSP00000348097	0.9998	0.9999	6	7	2145.62	2512.68	9.54988e-05	0.000111051	-0.271463	-0.068586	-0.142301	4.66186e-05	5.45775e-05	-5.36797	ENSP00000348097 pep known-ccds chromosome NCBI36 10 99208071 99248162 -1 gene ENSG00000155229 transcript ENST00000355839 CCDS7464.1	--electron transport--estrogen receptor binding--heme binding--holo TFIIH complex--nucleotide-excision repair--nucleus--peroxidase activity--positive regulation of transcription, DNA-dependent--protein binding, bridging--receptor signaling complex scaffold activity--response to hormone stimulus--response to oxidative stress--transcription--transcription coactivator activity--two-component signal …	ENSG00000155229	A_23_P46982,A_23_P46975,A_24_P369263	MMS19L
ENSG00000113575	A_23_P122041,A_23_P122036,A_32_P52755,A_24_P183375	PPP2CA	nan	nan	nan	ENSP00000231504	8.85	ENSP00000231504	1	1	45	38	54505.9	46196.6	0.000716241	0.000602849	0.78352	0.0718331	0.312202	0.00118427	0.00100343	26.2467	ENSP00000231504 pep known-ccds chromosome NCBI36 5 133560047 133589849 -1 gene ENSG00000113575 transcript ENST00000231504 CCDS4173.1	ceramide metabolic process--cytoplasm--cytosol--hydrolase activity--inactivation of MAPK activity--induction of apoptosis--iron ion binding--manganese ion binding--mesoderm development--metal ion binding--microtubule cytoskeleton--mitochondrion--negative regulation of cell growth--negative regulation of tyrosine phosphorylation of Stat3 protein--nucleus--phosphoprotein phosphatase activity--plasm…	ENSG00000113575	A_23_P122041,A_23_P122036,A_32_P52755,A_24_P183375	PPP2CA
ENSG00000100034	A_23_P57413,A_32_P181498,A_24_P125894	PPM1F	nan	nan	nan	ENSP00000263212	14.1	ENSP00000263212	0.9999	1	11	6	8361.89	4578.28	0.000175081	9.51867e-05	1.21951	0.261602	0.926439	0.000181682	9.94439e-05	33.2806	ENSP00000263212 pep known-ccds chromosome NCBI36 22 20603793 20637217 -1 gene ENSG00000100034 transcript ENST00000263212 CCDS13796.1	apoptosis--catalytic activity--hydrolase activity--magnesium ion binding--manganese ion binding--protein amino acid dephosphorylation--protein phosphatase type 2C activity--protein serine/threonine phosphatase activity--protein serine/threonine phosphatase complex	ENSG00000100034	A_23_P57413,A_32_P181498,A_24_P125894	PPM1F
ENSG00000116649	A_23_P74269	SRM	nan	nan	nan	ENSP00000366156	10.96	ENSP00000366156	1	1	17	21	16626.9	20614.8	0.00027058	0.000333154	-0.638894	-0.0933662	-0.222508	0.00036126	0.00044777	-20.6393	ENSP00000366156 pep known-ccds chromosome NCBI36 1 11037236 11042678 -1 gene ENSG00000116649 transcript ENST00000376957 CCDS125.1	catalytic activity--spermidine biosynthetic process--spermidine synthase activity--transferase activity	ENSG00000116649	A_23_P74269	SRM
ENSG00000035403	A_23_P202283,A_24_P47182,A_23_P202280	VCL	nan	nan	nan	ENSP00000211998	55.599	ENSP00000211998	1	1	96	109	18508.8	21092.6	0.00152798	0.00172923	-0.885248	-0.0567511	-0.103994	0.000402148	0.000458147	-12.9564	ENSP00000211998 pep known-ccds chromosome NCBI36 10 75427878 75549916 1 gene ENSG00000035403 transcript ENST00000211998 CCDS7341.1	actin cytoskeleton--adherens junction--alpha-catenin binding--apical junction assembly--cell adhesion--cell-matrix junction--cell motility--costamere--cytoplasm--fascia adherens--focal adhesion--intercellular junction--lamellipodium biogenesis--negative regulation of cell migration--oxidoreductase activity--plasma membrane--protein binding--protein complex--regulation of cell migration--structura…	ENSG00000035403	A_23_P202283,A_24_P47182,A_23_P202280	VCL
ENSG00000111716	nan,A_32_P936469,A_23_P53476,A_32_P91821,A_32_P200901	LDHB	LDHB	ENSG00000111716	NM_002300	ENSP00000229319	15.119	ENSP00000229319	1	1	437	393	309836	279666	0.0069555	0.00623473	1.57963	0.0444931	0.223709	0.00673193	0.00607457	39.5383	ENSP00000229319 pep known-ccds chromosome NCBI36 12 21679543 21702043 -1 gene ENSG00000111716 transcript ENST00000350669 CCDS8691.1	anaerobic glycolysis--cellular carbohydrate metabolic process--cytoplasm--glycolysis--GTP binding--L-lactate dehydrogenase activity--oxidoreductase activity--oxidoreductase activity, acting on the CH-OH group of donors, NAD or NADP as acceptor--small GTPase mediated signal transduction--tricarboxylic acid cycle intermediate metabolic process	ENSG00000111716	A_32_P936469,A_23_P53476,A_32_P91821,A_32_P200901	LDHB
ENSG00000166855	A_23_P140511	CLPX	nan	nan	nan	ENSP00000300107	34.58	ENSP00000300107	0	0.4972	0	1	0	154.695	0	1.58645e-05	-0.998369	99999	99999	0	3.3601e-06	-12.4358	ENSP00000300107 pep known-ccds chromosome NCBI36 15 63229837 63264616 -1 gene ENSG00000166855 transcript ENST00000300107 CCDS10202.1	ATPase activity--ATPase activity, coupled--ATP binding--metal ion binding--mitochondrial inner membrane--mitochondrion--nucleic acid binding--nucleoside-triphosphatase activity--nucleotide binding--protein binding--protein folding--protein transport--regulation of transcription--transcription regulator activity--zinc ion binding	ENSG00000166855	A_23_P140511	CLPX
ENSG00000029993	A_32_P175548,A_24_P878419,A_32_P104617,A_23_P217236,A_24_P827794,A_32_P175557,A_32_P161910	HMGB3	HMGB3	ENSG00000029993	NM_005342	ENSP00000359393	7.94	ENSP00000359393	1	1	39	33	52652.4	44716	0.000620742	0.000523527	0.721202	0.0709549	0.309359	0.001144	0.000971268	25.4946	ENSP00000359393 pep known-ccds chromosome NCBI36 X 149902417 149909906 1 gene ENSG00000029993 transcript ENST00000325307 CCDS35428.1	chromatin--chromosome--DNA bending activity--DNA binding--multicellular organismal development--nucleus--regulation of transcription, DNA-dependent	ENSG00000029993	A_32_P175548,A_24_P878419,A_32_P104617,A_23_P217236,A_24_P827794,A_32_P175557,A_32_P161910	HMGB3
ENSG00000182180	nan,A_24_P916639,A_24_P12932,A_23_P97964	MRPS16	nan	nan	nan	ENSP00000362041	14.08	ENSP00000362041	1	1	12	17	9135.93	12990.2	0.000190998	0.000269696	-0.91977	-0.152863	-0.415087	0.0001985	0.000282158	-25.892	ENSP00000362041 pep known-ccds chromosome NCBI36 10 74672588 74678626 -1 gene ENSG00000182180 transcript ENST00000372950 CCDS7322.1	intracellular--mitochondrial small ribosomal subunit--mitochondrion--ribosome--structural constituent of ribosome--translation	ENSG00000182180	A_24_P916639,A_24_P12932,A_23_P97964	MRPS16
ENSG00000161960	A_32_P173918,A_32_P47145,A_23_P15394,A_32_P100219,A_32_P63166,A_32_P318254,A_24_P390793,A_32_P177145,A_23_P137103	EIF4A1,CD68	nan	nan	nan	ENSP00000293831	18.84	ENSP00000293831	1	1	51	60	29017.7	34264.2	0.00081174	0.000951867	-0.837369	-0.0721769	-0.153924	0.000630479	0.000744245	-20.8248	ENSP00000293831 pep known-ccds chromosome NCBI36 17 7416884 7423029 1 gene ENSG00000161960 transcript ENST00000293831 CCDS11113.1	ATP binding--ATP-dependent helicase activity--eukaryotic translation initiation factor 4F complex--helicase activity--hydrolase activity--mRNA binding--nucleic acid binding--nucleotide binding--protein binding--RNA binding--RNA cap binding--RNA-directed RNA polymerase activity--transcription--translation--translation initiation factor activity	ENSG00000161960	A_32_P173918,A_32_P47145,A_23_P15394,A_32_P100219,A_32_P63166,A_32_P318254,A_24_P390793,A_32_P177145,A_23_P137103	EIF4A1,CD68
ENSG00000104524	A_24_P4212,nan,A_23_P82899,A_23_P383278	PYCRL	nan	nan	nan	ENSP00000366802	5.2	ENSP00000366802	0.9941	0.2816	9	3	18443.5	1747.92	0.000143248	4.75934e-05	1.73781	1.02332	3.39195	0.000400729	3.79661e-05	117.529	ENSP00000366802 pep known chromosome NCBI36 8 144758220 144762907 -1 gene ENSG00000104524 transcript ENST00000377579	amino acid biosynthetic process--cytoplasm--electron transport--glycerol-3-phosphate catabolic process--identical protein binding--NAD binding--oxidoreductase activity--oxidoreductase activity, acting on the CH-OH group of donors, NAD or NADP as acceptor--proline biosynthetic process--pyrroline-5-carboxylate reductase activity	ENSG00000104524	A_24_P4212,A_23_P82899,A_23_P383278	PYCRL
ENSG00000169567	A_32_P47554,A_32_P336445,A_32_P47499,A_23_P252832,A_32_P47497	HINT1	nan	nan	nan	ENSP00000304229	4.584	ENSP00000304229	1	1	47	36	109908	84494.4	0.000748074	0.00057112	1.22272	0.1142	0.449332	0.002388	0.00183529	57.7656	ENSP00000304229 pep known-ccds chromosome NCBI36 5 130522883 130528935 -1 gene ENSG00000169567 transcript ENST00000304043 CCDS4147.1	cytoplasm--cytoskeleton--hydrolase activity--nucleus--protein kinase C binding--signal transduction--zinc ion binding	ENSG00000169567	A_32_P47554,A_32_P336445,A_32_P47499,A_23_P252832,A_32_P47497	HINT1
ENSG00000165806	nan,A_23_P12572	CASP7	nan	nan	nan	ENSP00000298700	11.98	ENSP00000298700	0.9906	0.9907	1	1	886.371	889.724	1.59165e-05	1.58645e-05	0.00231468	-0.00163964	0.0743884	1.92585e-05	1.93255e-05	-0.0731803	ENSP00000298700 pep known-ccds chromosome NCBI36 10 115441721 115480652 1 gene ENSG00000165806 transcript ENST00000298700 CCDS7580.1	apoptosis--apoptotic program--caspase activity--cysteine-type peptidase activity--cytoplasm--endoplasmic reticulum membrane--heart development--mitochondrial membrane--protein binding--proteolysis--release of cytochrome c from mitochondria--response to UV	ENSG00000165806	A_23_P12572	CASP7
ENSG00000164687	A_23_P59877,A_32_P204668,A_32_P749814,A_32_P204676,A_24_P7642,A_23_P59876	FABP5	nan	nan	nan	ENSP00000297258	5.11	ENSP00000300149	1	1	15	20	31466.2	42109.4	0.000238747	0.000317289	-0.835589	-0.126535	-0.329866	0.000683678	0.00091465	-39.2124	ENSP00000297258 pep known-ccds chromosome NCBI36 8 82355326 82359561 1 gene ENSG00000164687 transcript ENST00000297258 CCDS6228.1	binding--cytoplasm--epidermis development--fatty acid binding--lipid binding--lipid metabolic process--protein binding--transport--transporter activity	ENSG00000166899	A_23_P59877,A_32_P204668,A_32_P749814,A_32_P204676,A_24_P7642,A_23_P59876	FABP5
ENSG00000120948	nan,A_32_P234934,A_23_P403955,A_24_P276703,A_32_P470508,A_32_P234935,A_32_P831341,A_23_P200641	TARDBP	nan	nan	nan	ENSP00000240185	10.58	ENSP00000240185	1	1	31	16	31408.7	16270.6	0.000493411	0.000253831	2.19961	0.285646	1.00426	0.000682429	0.000353411	69.3786	ENSP00000240185 pep known-ccds chromosome NCBI36 1 10995266 11008133 1 gene ENSG00000120948 transcript ENST00000240185 CCDS122.1	microtubule binding--mitosis--mRNA processing--nucleic acid binding--nucleotide binding--nucleus--protein binding--regulation of transcription, DNA-dependent--RNA binding--RNA splicing--transcription--transcription factor activity--transcription from RNA polymerase II promoter	ENSG00000120948	A_32_P234934,A_23_P403955,A_24_P276703,A_32_P470508,A_32_P234935,A_32_P831341,A_23_P200641	TARDBP
ENSG00000054983	A_24_P352608,A_23_P25964	GALC	nan	nan	nan	ENSP00000261304	17.057	ENSP00000261304	0	0.8889	0	3	0	1682.06	0	4.75934e-05	-1.72924	99999	99999	0	3.65357e-05	-41.0071	ENSP00000261304 pep known-ccds chromosome NCBI36 14 87469113 87529596 -1 gene ENSG00000054983 transcript ENST00000261304 CCDS9878.1	carbohydrate metabolic process--cation binding--galactosylceramidase activity--galactosylceramide catabolic process--hydrolase activity, acting on glycosyl bonds--lysosome--metabolic process	ENSG00000054983	A_24_P352608,A_23_P25964	GALC
ENSG00000135778	A_23_P200252	C1orf57	nan	nan	nan	ENSP00000355586	13.3	ENSP00000355586	1	1	8	3	6447.81	2426.83	0.000127332	4.75934e-05	1.51305	0.424373	1.45329	0.000140094	5.27127e-05	42.6995	ENSP00000355586 pep known chromosome NCBI36 1 231153009 231179897 1 gene ENSG00000135778 transcript ENST00000366627	ATP binding--ATP-dependent peptidase activity--kinase activity--nucleoside-triphosphatase activity--nucleotide binding--proteolysis--serine-type endopeptidase activity--transferase activity	ENSG00000135778	A_23_P200252	C1orf57
ENSG00000044115	A_24_P80633,A_32_P63342,A_23_P58647	CTNNA1	nan	nan	nan	ENSP00000347190	42.079	ENSP00000347190	0.9803	0.9921	12	13	2996.74	3297.64	0.000190998	0.000206238	-0.191836	-0.0415543	-0.0548059	6.51113e-05	7.16274e-05	-3.78082	ENSP00000347190 pep known chromosome NCBI36 5 138145510 138298414 1 gene ENSG00000044115 transcript ENST00000355078	actin cytoskeleton--actin filament binding--adherens junction--apical junction assembly--cadherin binding--cell adhesion--cell junction--cytoplasm--establishment and/or maintenance of cell polarity--lamellipodium--negative regulation of apoptosis--negative regulation of neuroblast proliferation--positive regulation of smoothened signaling pathway--protein binding--structural molecule activity--vi…	ENSG00000044115	A_24_P80633,A_32_P63342,A_23_P58647	CTNNA1
ENSG00000188985	A_24_P320284	nan	nan	nan	nan	ENSP00000343033	12.63	ENSP00000343033	0.9994	0.9995	3	6	2544.67	5108.59	4.77494e-05	9.51867e-05	-0.995127	-0.302669	-0.899972	5.5289e-05	0.000110963	-29.2956	ENSP00000343033 pep known chromosome NCBI36 18 22004685 22005248 -1 gene ENSG00000188985 transcript ENST00000342938	cellular_component--dihydrofolate reductase activity--glycine biosynthetic process--NADP binding--nucleotide biosynthetic process--one-carbon compound metabolic process--oxidoreductase activity	ENSG00000188985	A_24_P320284	nan
ENSG00000130255	A_23_P153381,A_23_P153383	RPL36	RPL36	ENSG00000130255	NM_033643	ENSP00000252543	3.51	ENSP00000252543	1	1	43	48	131321	147131	0.000684408	0.000761494	-0.508714	-0.0493686	-0.0800987	0.00285327	0.0031958	-29.9257	ENSP00000252543 pep known-ccds chromosome NCBI36 19 5641272 5642674 1 gene ENSG00000130255 transcript ENST00000347512 CCDS12147.1	cytosolic large ribosomal subunit (sensu Eukaryota)--intracellular--nucleolus--ribosome--structural constituent of ribosome--translation	ENSG00000130255	A_23_P153381,A_23_P153383	RPL36
ENSG00000087086	A_32_P165249,A_23_P50498,A_32_P799059,A_23_P50504	FTL	nan	nan	nan	ENSP00000366525	6.73	ENSP00000366525	0.9758	0	4	0	6216.99	0	6.36659e-05	0	2.00331	99999	99999	0.000135079	0	78.8625	ENSP00000366525 pep known-ccds chromosome NCBI36 19 54160577 54161804 1 gene ENSG00000087086 transcript ENST00000331825 CCDS33070.1	binding--ferric iron binding--ferritin complex--identical protein binding--iron ion homeostasis--iron ion transport--oxidoreductase activity--transition metal ion binding	ENSG00000087086	A_32_P165249,A_23_P50498,A_32_P799059,A_23_P50504	FTL
ENSG00000134644	A_23_P170820,A_23_P10815,A_24_P171345	PUM1	nan	nan	nan	ENSP00000362846	30.53	ENSP00000362846	1	1	10	9	3511.13	3171.65	0.000159165	0.00014278	0.236568	0.0441617	0.222636	7.62877e-05	6.88908e-05	4.16527	ENSP00000362846 pep known chromosome NCBI36 1 31178284 31311350 -1 gene ENSG00000134644 transcript ENST00000373741	binding--cytoplasm--homoiothermy--ice binding--regulation of translation--response to freezing--RNA binding	ENSG00000134644	A_23_P170820,A_23_P10815,A_24_P171345	PUM1
ENSG00000108424	A_23_P118774,A_32_P458168,A_32_P184727	KPNB1	KPNB1	ENSG00000108424	NM_002265	ENSP00000290158	22.966	ENSP00000290158	1	1	143	115	66745.9	53874.4	0.00227606	0.00182441	1.77131	0.0930424	0.380851	0.00145021	0.0011702	37.1381	ENSP00000290158 pep known-ccds chromosome NCBI36 17 43082274 43116003 1 gene ENSG00000108424 transcript ENST00000290158 CCDS11513.1	cytoplasm--intracellular protein transport--NLS-bearing substrate import into nucleus--nuclear localization sequence binding--nuclear pore--nucleus--protein binding--protein import into nucleus, docking--protein import into nucleus, translocation--protein transporter activity--ribosomal protein import into nucleus--zinc ion binding	ENSG00000108424	A_23_P118774,A_32_P458168,A_32_P184727	KPNB1
ENSG00000183022	A_24_P211206,A_23_P55846,A_23_P55854,A_24_P152278	LOC147804	nan	nan	nan	ENSP00000328952	5.4	ENSP00000340627	0.9878	0.9898	6	16	11765.2	31553.2	9.54988e-05	0.000253831	-2.12452	-0.428443	-1.30707	0.000255628	0.000685361	-95.0656	ENSP00000328952 pep known chromosome NCBI36 19 58627053 58639734 1 gene ENSG00000183022 transcript ENST00000330554		ENSG00000187536	A_24_P161244,A_24_P152278	nan
ENSG00000035141	A_23_P108641,A_32_P794473	FLJ14668	nan	nan	nan	ENSP00000037869	5.09	ENSP00000037869	0.9987	1	10	9	21032.5	19023.7	0.000159165	0.00014278	0.236568	0.0435967	0.220808	0.000456982	0.00041321	10.0696	ENSP00000037869 pep known-ccds chromosome NCBI36 2 70376613 70382705 -1 gene ENSG00000035141 transcript ENST00000037869 CCDS1904.1	cytoplasm--mitochondrion--protein binding	ENSG00000035141	A_23_P108641,A_32_P794473	FLJ14668
ENSG00000073712	A_23_P88339,A_23_P88347	PLEKHC1	nan	nan	nan	ENSP00000340391	29.106	ENSP00000340391	1	1	21	23	7734.12	8501.89	0.000334246	0.000364882	-0.290706	-0.0411043	-0.0533494	0.000168042	0.000184668	-6.0067	ENSP00000340391 pep known-ccds chromosome NCBI36 14 52393743 52487460 -1 gene ENSG00000073712 transcript ENST00000341590 CCDS9713.1	actin cytoskeleton organization and biogenesis--cell adhesion--cytoplasm--cytoskeleton--filamentous actin--protein binding--regulation of cell shape--stress fiber	ENSG00000073712	A_23_P88339,A_23_P88347	PLEKHC1
ENSG00000129932	A_23_P125408	DOHH	nan	nan	nan	ENSP00000250937	10.49	ENSP00000250937	1	0.999	14	3	14306.3	3073.84	0.000222831	4.75934e-05	2.67482	0.667845	2.24135	0.000310838	6.67663e-05	85.2296	ENSP00000250937 pep known-ccds chromosome NCBI36 19 3441824 3451621 -1 gene ENSG00000129932 transcript ENST00000250937 CCDS12108.1	binding--cellular_component--deoxyhypusine monooxygenase activity--hypusine biosynthetic process from peptidyl-lysine--iron ion binding--metal ion binding	ENSG00000129932	A_23_P125408	DOHH
ENSG00000153187	A_32_P229102,A_32_P51895,A_32_P51894,A_32_P435709,A_23_P160856,A_23_P501515,A_32_P229104,A_23_P160862,A_24_P171110	HNRPU	nan	nan	nan	ENSP00000283179	23.15	ENSP00000283179	1	1	180	175	83348.1	81331.2	0.00286496	0.00277628	0.29663	0.0106387	0.11413	0.00181094	0.00176658	5.03605	ENSP00000283179 pep known-ccds chromosome NCBI36 1 243081091 243094467 -1 gene ENSG00000153187 transcript ENST00000283179 CCDS31081.1	ATP binding--DNA binding--heterogeneous nuclear ribonucleoprotein complex--mRNA processing--nucleic acid binding--nucleobase, nucleoside, nucleotide and nucleic acid metabolic process--nucleotide binding--nucleotide kinase activity--nucleus--protein binding--ribonucleoprotein complex--RNA binding--RNA splicing--spliceosome	ENSG00000153187	A_32_P229102,A_32_P51895,A_32_P51894,A_32_P435709,A_23_P160856,A_23_P501515,A_32_P229104,A_23_P160862,A_24_P171110	HNRPU
ENSG00000100567	A_23_P140301	PSMA3	nan	nan	nan	ENSP00000216455	11.946	ENSP00000216455	1	0.9998	8	8	7178.63	7203.62	0.000127332	0.000126916	0.00654728	-0.00150893	0.0748114	0.000155973	0.000156468	-0.190211	ENSP00000216455 pep known-ccds chromosome NCBI36 14 57781302 57808475 1 gene ENSG00000100567 transcript ENST00000216455 CCDS9731.1	cytoplasm--cytosol--endopeptidase activity--nucleus--proteasome core complex (sensu Eukaryota)--protein binding--threonine endopeptidase activity--ubiquitin-dependent protein catabolic process	ENSG00000100567	A_23_P140301	PSMA3
ENSG00000183707	nan	nan	nan	nan	nan	ENSP00000330294	4.66	ENSP00000330294	0	0.9316	0	1	0	2150.87	0	1.58645e-05	-0.998369	99999	99999	0	4.67186e-05	-46.371	ENSP00000330294 pep known chromosome NCBI36 6 150226323 150282336 1 gene ENSG00000183707 transcript ENST00000328043		ENSG00000183707	nan	nan
ENSG00000112498	A_32_P487183,A_23_P19438,A_32_P444443,A_24_P363315,A_32_P471923,A_23_P19437,A_32_P486015	PPP1R11	nan	nan	nan	ENSP00000230260	4.01	ENSP00000230260	0.9475	0.9862	3	6	7598.54	15876	4.77494e-05	9.51867e-05	-0.995127	-0.320012	-0.956105	0.000165096	0.00034484	-54.0093	ENSP00000230260 pep known chromosome NCBI36 c6_COX 30172139 30175254 1 gene ENSG00000112498 transcript ENST00000230260	--protein binding--protein phosphatase inhibitor activity--soluble fraction	ENSG00000112498	A_32_P487183,A_23_P19438,A_32_P444443,A_24_P363315,A_32_P471923,A_23_P19437,A_32_P486015	PPP1R11
ENSG00000165410	A_23_P65401,A_24_P373152	CFL2	nan	nan	nan	ENSP00000298159	11.563	ENSP00000298159	0.9991	0.9991	2	3	1852.43	2788.88	3.18329e-05	4.75934e-05	-0.443563	-0.177687	-0.495435	4.02485e-05	6.05767e-05	-13.7356	ENSP00000298159 pep known-ccds chromosome NCBI36 14 34249401 34253649 -1 gene ENSG00000165410 transcript ENST00000298159 CCDS9649.1	actin binding--cytoplasm--cytoskeleton--intracellular--nucleus--protein binding	ENSG00000165410	A_23_P65401,A_24_P373152	CFL2
ENSG00000125676	A_24_P177353,nan	nan	nan	nan	nan	ENSP00000245838	48.06	ENSP00000245838	0.2567	0.7342	1	2	57.2554	328.723	1.59165e-05	3.17289e-05	-0.574523	-0.759014	-2.37705	1.24401e-06	7.14013e-06	-13.8148	ENSP00000245838 pep novel chromosome NCBI36 X 122572453 122665021 -1 gene ENSG00000125676 transcript ENST00000245838	--mRNA processing--mRNA transport--nucleus--RNA binding--RNA splicing--transport	ENSG00000125676	A_24_P177353	nan
ENSG00000038274	A_24_P243347,nan,A_23_P81408	MAT2B	nan	nan	nan	ENSP00000325425	15.38	ENSP00000325425	1	0.9936	5	2	3484.88	1390.13	7.95824e-05	3.17289e-05	1.13826	0.399133	1.37159	7.57173e-05	3.01947e-05	30.013	ENSP00000325425 pep known-ccds chromosome NCBI36 5 162865163 162878904 1 gene ENSG00000038274 transcript ENST00000321757 CCDS4365.1	3-beta-hydroxy-delta5-steroid dehydrogenase activity--biosynthetic process--catalytic activity--cellular metabolic process--coenzyme binding--dTDP-4-dehydrorhamnose reductase activity--extracellular polysaccharide biosynthetic process--intracellular--methionine adenosyltransferase complex--methionine adenosyltransferase regulator activity--nucleus--protein binding--S-adenosylmethionine biosynthet…	ENSG00000038274	A_24_P243347,A_23_P81408	MAT2B
ENSG00000166927	A_23_P203351	MS4A7	nan	nan	nan	ENSP00000300184	2.11	ENSP00000300184	0	0.8351	0	2	0	8516.4	0	3.17289e-05	-1.41191	99999	99999	0	0.000184983	-92.2746	ENSP00000300184 pep known-ccds chromosome NCBI36 11 59902534 59920000 1 gene ENSG00000166927 transcript ENST00000300184 CCDS7985.1	integral to membrane--membrane--receptor activity--signal transduction	ENSG00000166927	A_23_P203351	MS4A7
ENSG00000139437	A_23_P151159	TCHP	nan	nan	nan	ENSP00000324404	18.87	ENSP00000324404	0.9906	0	4	0	2250.92	0	6.36659e-05	0	2.00331	99999	99999	4.89066e-05	0	47.4516	ENSP00000324404 pep known-ccds chromosome NCBI36 12 108822462 108875457 1 gene ENSG00000139437 transcript ENST00000312777 CCDS9137.1	apical cortex--cytoplasm--cytoskeleton--intracellular signaling cascade--keratin filament--protein binding	ENSG00000139437	A_23_P151159	TCHP
ENSG00000078687	A_23_P15765,A_23_P4367	TNRC6C	nan	nan	nan	ENSP00000301624	44.66	ENSP00000301624	0.9952	0.9997	7	9	1672.11	2167.52	0.000111415	0.00014278	-0.493485	-0.1127	-0.285086	3.63305e-05	4.70803e-05	-7.98591	ENSP00000301624 pep known chromosome NCBI36 17 73556589 73612616 1 gene ENSG00000078687 transcript ENST00000301624	nucleic acid binding--nucleotide binding--RNA binding	ENSG00000078687	A_23_P15765,A_23_P4367	TNRC6C
ENSG00000158793	A_24_P544355,A_23_P376655,A_23_P376661	NIT1	nan	nan	nan	ENSP00000356988	9.43	ENSP00000356988	0.7471	0	2	0	1698.52	0	3.18329e-05	0	1.41654	99999	99999	3.69044e-05	0	41.2197	ENSP00000356988 pep known-ccds chromosome NCBI36 1 159354496 159357478 1 gene ENSG00000158793 transcript ENST00000368009 CCDS1218.1	biological_process--hydrolase activity, acting on carbon-nitrogen (but not peptide) bonds--nitrilase activity--nitrogen compound metabolic process	ENSG00000158793	A_24_P544355,A_23_P376655,A_23_P376661	NIT1
ENSG00000101150	A_23_P131764,A_23_P131771	TPD52L2	nan	nan	nan	ENSP00000217121	13.34	ENSP00000217121	1	1	40	38	32142.4	30647.7	0.000636659	0.000602849	0.240985	0.0206806	0.146634	0.00069837	0.000665692	6.00498	ENSP00000217121 pep known-ccds chromosome NCBI36 20 61967034 61993332 1 gene ENSG00000101150 transcript ENST00000217121 CCDS13542.1	--protein binding	ENSG00000101150	A_23_P131764,A_23_P131771	TPD52L2
ENSG00000182718	A_32_P94798,A_24_P763655,A_32_P123729,A_32_P85379,A_32_P148345,A_32_P85382,A_23_P146644,A_32_P167790	ANXA2	nan	nan	nan	ENSP00000346032	21.16	ENSP00000346032	1	1	37	46	18743.9	23389	0.000588909	0.000729765	-0.973289	-0.0961519	-0.231525	0.000407256	0.000508028	-22.6042	ENSP00000346032 pep known-ccds chromosome NCBI36 15 58426643 58477477 -1 gene ENSG00000182718 transcript ENST00000332680 CCDS32256.1	basement membrane--calcium-dependent phospholipid binding--calcium ion binding--cytoskeletal protein binding--negative regulation of coagulation--phospholipase inhibitor activity--plasma membrane--skeletal development--soluble fraction	ENSG00000182718	A_32_P94798,A_24_P763655,A_32_P123729,A_32_P85379,A_32_P148345,A_32_P85382,A_23_P146644,A_32_P167790	ANXA2
ENSG00000109062	A_23_P308519,A_32_P24275,A_23_P152593	ENST00000262613,SLC9A3R1	nan	nan	nan	ENSP00000262613	17.8	ENSP00000262613	1	1	4	5	2408.87	3022.18	6.36659e-05	7.93223e-05	-0.328435	-0.0985058	-0.239144	5.23385e-05	6.56441e-05	-8.3112	ENSP00000262613 pep known-ccds chromosome NCBI36 17 70256581 70277084 1 gene ENSG00000109062 transcript ENST00000262613 CCDS11705.1	actin cytoskeleton--apical plasma membrane--beta-2 adrenergic receptor binding--cell projection--membrane--phosphate ion homeostasis--protein binding--protein complex assembly--sodium:hydrogen antiporter regulator activity--Wnt receptor signaling pathway	ENSG00000109062	A_23_P308519,A_32_P24275,A_23_P152593	ENST00000262613,SLC9A3R1
ENSG00000058262	A_32_P136575,A_32_P122891,A_23_P212457,A_32_P136572,A_23_P212458	SEC61A1	nan	nan	nan	ENSP00000243253	6.9	ENSP00000243253	0.6639	0	1	0	1031.4	0	1.59165e-05	0	1.00164	99999	99999	2.24096e-05	0	32.1205	ENSP00000243253 pep known-ccds chromosome NCBI36 3 129253902 129273215 1 gene ENSG00000058262 transcript ENST00000243253 CCDS3046.1	endoplasmic reticulum--integral to membrane--intracellular protein transport across a membrane--membrane--protein binding--protein secretion--protein translocase activity--protein transport	ENSG00000058262	A_32_P136575,A_32_P122891,A_23_P212457,A_32_P136572,A_23_P212458	SEC61A1
ENSG00000150593	A_24_P509177,A_24_P743869,A_23_P258862,A_32_P181107,A_23_P9932	PDCD4	nan	nan	nan	ENSP00000280154	18.298	ENSP00000280154	1	1	6	8	3514.97	4703.88	9.54988e-05	0.000126916	-0.528429	-0.126535	-0.329866	7.63711e-05	0.000102172	-13.1011	ENSP00000280154 pep known-ccds chromosome NCBI36 10 112621555 112649754 1 gene ENSG00000150593 transcript ENST00000280154 CCDS7567.1	--apoptosis--cell aging--cell cycle--cytoplasm--cytosol--negative regulation of JNK activity--negative regulation of progression through cell cycle--negative regulation of transcription--nucleus--protein binding--RNA binding	ENSG00000150593	A_24_P509177,A_24_P743869,A_23_P258862,A_32_P181107,A_23_P9932	PDCD4
ENSG00000178921	A_23_P402610,A_23_P402604	nan	nan	nan	nan	ENSP00000313490	34.26	ENSP00000313490	1	1	57	75	17834.5	23552.9	0.000907239	0.00118983	-1.54871	-0.120782	-0.311247	0.000387497	0.000511587	-28.0839	ENSP00000313490 pep known-ccds chromosome NCBI36 17 8093362 8114528 1 gene ENSG00000178921 transcript ENST00000314666 CCDS11136.1	ATP binding--catalytic activity--cytoplasm--'de novo' IMP biosynthetic process--glutamine metabolic process--ligase activity--nucleotide binding--phosphoribosylformylglycinamidine synthase activity--protein binding--purine nucleotide biosynthetic process	ENSG00000178921	A_23_P402610,A_23_P402604	nan
ENSG00000148300	A_23_P157861	REXO4	nan	nan	nan	ENSP00000361010	14.39	ENSP00000361010	0.9844	0.8836	3	1	2199.92	660.64	4.77494e-05	1.58645e-05	1.00329	0.522441	1.77071	4.77984e-05	1.43496e-05	28.7886	ENSP00000361010 pep known-ccds chromosome NCBI36 9 135261007 135272985 -1 gene ENSG00000148300 transcript ENST00000371942 CCDS6969.1	exonuclease activity--hydrolase activity--intracellular--nucleolus--nucleus--regulation of transcription, DNA-dependent--transcription factor activity	ENSG00000148300	A_23_P157861	REXO4
ENSG00000153015	A_23_P92629	SDCCAG10	nan	nan	nan	ENSP00000305602	19.75	ENSP00000305602	0	0.988	0	4	0	2152.88	0	6.34578e-05	-1.99676	99999	99999	0	4.67623e-05	-46.3927	ENSP00000305602 pep known-ccds chromosome NCBI36 5 64100513 64350152 1 gene ENSG00000153015 transcript ENST00000303778 CCDS3982.2	isomerase activity--nucleus--peptidyl-prolyl cis-trans isomerase activity--protein folding	ENSG00000153015	A_23_P92629	SDCCAG10
ENSG00000167721	A_32_P507184,A_23_P107087,A_24_P941336,A_23_P107086	TSR1	nan	nan	nan	ENSP00000301364	26.99	ENSP00000301364	1	1	21	26	8340.47	10364.3	0.000334246	0.000412476	-0.718239	-0.0943498	-0.225692	0.000181217	0.000225121	-14.7787	ENSP00000301364 pep known-ccds chromosome NCBI36 17 2172742 2187428 -1 gene ENSG00000167721 transcript ENST00000301364 CCDS32525.1	protein binding	ENSG00000167721	A_32_P507184,A_23_P107087,A_24_P941336,A_23_P107086	TSR1
ENSG00000182473	A_23_P316064,A_23_P89163,A_23_P100556,A_23_P89159,A_23_P100553,A_23_P89162	EXOC7,LGICZ1	nan	nan	nan	ENSP00000334100	37.268	ENSP00000334100	0.8632	0	2	0	496.569	0	3.18329e-05	0	1.41654	99999	99999	1.07891e-05	0	22.2873	ENSP00000334100 pep known chromosome NCBI36 17 71590068 71611371 -1 gene ENSG00000182473 transcript ENST00000335146	cytoplasm--exocyst--exocytosis--membrane--protein transport	ENSG00000182473	A_23_P316064,A_23_P89163,A_23_P100556,A_23_P89159,A_23_P100553,A_23_P89162	EXOC7,LGICZ1
ENSG00000071626	nan,A_32_P192853,A_23_P165247,A_32_P192858	DAZAP1	nan	nan	nan	ENSP00000233078	6.68	ENSP00000233078	0.9999	0.9771	2	1	3209.11	1573.74	3.18329e-05	1.58645e-05	0.580193	0.309452	1.08132	6.97255e-05	3.41829e-05	23.6579	ENSP00000233078 pep known-ccds chromosome NCBI36 19 1358584 1386683 1 gene ENSG00000071626 transcript ENST00000233078 CCDS12065.1	cell differentiation--cytoplasm--G-protein coupled receptor protein signaling pathway--integral to membrane--multicellular organismal development--nucleic acid binding--nucleotide binding--nucleus--rhodopsin-like receptor activity--RNA binding--spermatogenesis	ENSG00000071626	A_32_P192853,A_23_P165247,A_32_P192858	DAZAP1
ENSG00000120802	A_32_P204722,A_24_P210244,A_23_P325040,A_24_P873801	TMPO	nan	nan	nan	ENSP00000266732	31.44	ENSP00000266732	0.9832	0.603	4	1	1340.89	206.35	6.36659e-05	1.58645e-05	1.34533	0.812789	2.7105	2.9134e-05	4.48209e-06	28.8492	ENSP00000266732 pep known-ccds chromosome NCBI36 12 97433573 97452452 1 gene ENSG00000120802 transcript ENST00000266732 CCDS9064.1	6-phosphofructokinase activity--6-phosphofructokinase complex--chromosome--DNA binding--glycolysis--integral to membrane--lamin binding--membrane--nuclear envelope--nucleus--protein binding--regulation of transcription	ENSG00000120802	A_32_P204722,A_24_P210244,A_23_P325040,A_24_P873801	TMPO
ENSG00000135723	A_23_P37778,A_23_P37776	FHOD1	nan	nan	nan	ENSP00000258201	43.16	ENSP00000258201	0.9998	0.9999	2	5	496.633	1246.28	3.18329e-05	7.93223e-05	-1.1296	-0.399579	-1.21365	1.07905e-05	2.70702e-05	-17.9502	ENSP00000258201 pep known-ccds chromosome NCBI36 16 65820800 65838896 -1 gene ENSG00000135723 transcript ENST00000258201 CCDS10834.1	actin binding--actin cytoskeleton organization and biogenesis--cellular component organization and biogenesis--cytoplasm--cytoskeleton--nucleus--protein binding	ENSG00000135723	A_23_P37778,A_23_P37776	FHOD1
ENSG00000144381	A_32_P479142,A_32_P514599,A_32_P87185,A_32_P25273,A_32_P87187,A_23_P156226,A_24_P409772,A_32_P76091,A_24_P76142	HSPD1	HSPD1	ENSG00000144381	NM_002156	ENSP00000340019	29.83	ENSP00000340019	1	1	903	1076	324495	388087	0.0143726	0.0170702	-3.84642	-0.0777203	-0.171866	0.00705043	0.00842956	-75.4973	ENSP00000340019 pep known chromosome NCBI36 2 198059555 198073243 -1 gene ENSG00000144381 transcript ENST00000345042	ATP binding--cellular protein metabolic process--chaperone binding--cytoplasm--mitochondrial inner membrane--mitochondrion--nucleotide binding--protein binding--protein folding--protein import into mitochondrial matrix--regulation of apoptosis--response to stress--response to unfolded protein--unfolded protein binding	ENSG00000144381	A_32_P479142,A_32_P514599,A_32_P87185,A_32_P25273,A_32_P87187,A_23_P156226,A_24_P409772,A_32_P76091,A_24_P76142	HSPD1
ENSG00000204843	nan,A_23_P142835	DCTN1	nan	nan	nan	ENSP00000354791	52.05	ENSP00000354791	1	1	8	12	1647.57	2480.45	0.000127332	0.000190373	-0.887179	-0.177687	-0.495435	3.57973e-05	5.38774e-05	-12.9538	ENSP00000354791 pep known-ccds chromosome NCBI36 2 74441790 74461472 -1 gene ENSG00000204843 transcript ENST00000361874 CCDS1939.1	--cytoplasm--cytoskeleton--dynein complex--microtubule--mitosis--motor activity--nervous system development--protein binding--spindle pole	ENSG00000204843	A_23_P142835	DCTN1
ENSG00000128891	A_24_P348892,A_32_P98975	nan	nan	nan	nan	ENSP00000353657	3.62	ENSP00000353657	0.9906	0.7735	4	4	11733.4	9195.63	6.36659e-05	6.34578e-05	0.00462948	0.105842	0.422281	0.000254936	0.000199737	17.5658	ENSP00000353657 pep known chromosome NCBI36 15 38610832 38644271 -1 gene ENSG00000128891 transcript ENST00000360470		ENSG00000128891	A_24_P348892,A_32_P98975	nan
ENSG00000196235	A_23_P27835,A_32_P329887,A_23_P27840	SUPT5H	SUPT5H	ENSG00000196235	NM_003169	ENSP00000349317	45.32	ENSP00000349317	0.8355	0.9997	2	7	395.24	1661.3	3.18329e-05	0.000111051	-1.66182	-0.623587	-1.93871	8.58752e-06	3.60847e-05	-27.9115	ENSP00000349317 pep novel chromosome NCBI36 19 44628052 44659150 1 gene ENSG00000196235 transcript ENST00000356857	cell cycle--chromatin remodeling--enzyme binding--negative regulation of transcription from RNA polymerase II promoter--negative transcription elongation factor activity--nucleus--positive regulation of transcription from RNA polymerase II promoter--positive transcription elongation factor activity--protein heterodimerization activity--regulation of transcription, DNA-dependent--response to organ…	ENSG00000196235	A_23_P27835,A_32_P329887,A_23_P27840	SUPT5H
ENSG00000112208	A_23_P255363,A_23_P356554	ENST00000370693,BAG2	nan	nan	nan	ENSP00000359727	8.649	ENSP00000359727	0.9347	0.9991	2	6	2316.92	7457	3.18329e-05	9.51867e-05	-1.40963	-0.507654	-1.56346	5.03405e-05	0.000161972	-51.9797	ENSP00000359727 pep known-ccds chromosome NCBI36 6 57145083 57157694 1 gene ENSG00000112208 transcript ENST00000370693 CCDS4961.1	apoptosis--chaperone regulator activity--protein binding--protein folding--protein metabolic process	ENSG00000112208	A_23_P255363,A_23_P356554	ENST00000370693,BAG2
ENSG00000135446	A_23_P24997,A_23_P36392	BC007968,CDK4	nan	nan	nan	ENSP00000257904	13.809	ENSP00000257904	0.9996	0.6865	4	3	3103.83	1604.61	6.36659e-05	4.75934e-05	0.382306	0.286529	1.00712	6.74381e-05	3.48534e-05	21.8597	ENSP00000257904 pep known-ccds chromosome NCBI36 12 56428272 56432431 -1 gene ENSG00000135446 transcript ENST00000257904 CCDS8953.1	ATP binding--cell cycle--cell division--cell proliferation--cyclin-dependent protein kinase activity--cyclin-dependent protein kinase holoenzyme complex--G1/S transition of mitotic cell cycle--nucleotide binding--nucleus--protein amino acid phosphorylation--protein binding--protein kinase activity--protein serine/threonine kinase activity--protein-tyrosine kinase activity--regulation of cell prol…	ENSG00000135446	A_23_P24997,A_23_P36392	BC007968,CDK4
ENSG00000184787	A_23_P211179,A_24_P357037	UBE2G2	nan	nan	nan	ENSP00000338348	3.89	ENSP00000338348	0.9957	0	2	0	5487.61	0	3.18329e-05	0	1.41654	99999	99999	0.000119231	0	74.0918	ENSP00000338348 pep known-ccds chromosome NCBI36 21 45013384 45046166 -1 gene ENSG00000184787 transcript ENST00000345496 CCDS13714.1	cytoplasm--cytosol--endoplasmic reticulum--ER-associated protein catabolic process--ligase activity--protein binding--protein modification process--small conjugating protein ligase activity--ubiquitin cycle--ubiquitin-dependent protein catabolic process--ubiquitin-protein ligase activity	ENSG00000184787	A_23_P211179,A_24_P357037	UBE2G2
ENSG00000131435	A_23_P144796	PDLIM4	PDLIM4	ENSG00000131435	NM_003687	ENSP00000253754	12.33	ENSP00000253754	0.9968	0	5	0	4333	0	7.95824e-05	0	2.23978	99999	99999	9.41448e-05	0	65.8371	ENSP00000253754 pep known-ccds chromosome NCBI36 5 131621286 131637046 1 gene ENSG00000131435 transcript ENST00000253754 CCDS4152.1	metal ion binding--protein binding--zinc ion binding	ENSG00000131435	A_23_P144796	PDLIM4
ENSG00000188986	A_23_P148150,A_23_P135402	COBRA1	nan	nan	nan	ENSP00000339495	22.77	ENSP00000339495	0	0.7151	0	2	0	675.777	0	3.17289e-05	-1.41191	99999	99999	0	1.46784e-05	-25.9919	ENSP00000339495 pep known-ccds chromosome NCBI36 9 139269580 139287819 1 gene ENSG00000188986 transcript ENST00000343053 CCDS7040.1	cytoplasm--negative regulation of transcription--nucleus--protein binding--regulation of transcription, DNA-dependent--transcription	ENSG00000188986	A_23_P148150,A_23_P135402	COBRA1
ENSG00000092199	A_23_P163006,A_32_P760222,A_32_P142028,A_32_P84526,A_32_P927170,A_32_P98098	HNRPC	nan	nan	nan	ENSP00000319690	16.48	ENSP00000319690	0.9999	0.9807	4	3	2601.56	1920.75	6.36659e-05	4.75934e-05	0.382306	0.131763	0.506182	5.6525e-05	4.17202e-05	10.1343	ENSP00000319690 pep known chromosome NCBI36 14 20748597 20807409 -1 gene ENSG00000092199 transcript ENST00000320084	--identical protein binding--nuclear mRNA splicing, via spliceosome--nucleic acid binding--nucleotide binding--nucleus--RNA binding--RNA splicing--spliceosome	ENSG00000092199	A_23_P163006,A_32_P760222,A_32_P142028,A_32_P84526,A_32_P927170,A_32_P98098	HNRPC
ENSG00000115128	A_23_P165402	SF3B14	nan	nan	nan	ENSP00000233468	6.04	ENSP00000233468	0.9998	1	16	16	28390.3	28500.5	0.000254664	0.000253831	0.00925984	-0.00168266	0.0742491	0.000616847	0.000619054	-0.426117	ENSP00000233468 pep known-ccds chromosome NCBI36 2 24143958 24152814 -1 gene ENSG00000115128 transcript ENST00000233468 CCDS1707.1	mRNA processing--nucleic acid binding--nucleotide binding--nucleus--protein binding--RNA binding--RNA splicing	ENSG00000115128	A_23_P165402	SF3B14
ENSG00000145425	A_24_P33385,A_24_P724153,A_23_P144497,A_24_P76358,A_24_P367199,A_24_P298604,A_32_P49392,A_32_P113154,A_32_P4532,A_24_P57837,A_32_P87126,A_32_P454661	RPS3A	nan	nan	nan	ENSP00000346050	14.847	ENSP00000346050	1	0	110	0	79419.7	0	0.00175081	0	10.5099	99999	99999	0.00172558	0	281.979	ENSP00000346050 pep known-ccds chromosome NCBI36 4 152240204 152245252 1 gene ENSG00000145425 transcript ENST00000274065 CCDS3775.1	cytosol--cytosolic small ribosomal subunit (sensu Eukaryota)--induction of apoptosis--intracellular--nucleus--protein binding--ribosome--RNA binding--structural constituent of ribosome--translation--translational initiation	ENSG00000145425	A_24_P33385,A_24_P724153,A_23_P144497,A_24_P76358,A_24_P367199,A_24_P298604,A_32_P49392,A_32_P113154,A_32_P4532,A_24_P57837,A_32_P87126,A_32_P454661	RPS3A
ENSG00000114416	nan,A_23_P132784	FXR1	nan	nan	nan	ENSP00000350170	27.848	ENSP00000350170	0.9804	0.9994	3	5	1132.15	1930.57	4.77494e-05	7.93223e-05	-0.702501	-0.231781	-0.670522	2.45987e-05	4.19335e-05	-14.4189	ENSP00000350170 pep known-ccds chromosome NCBI36 3 182113146 182177642 1 gene ENSG00000114416 transcript ENST00000357559 CCDS3238.1	apoptosis--cell differentiation--cytoplasm--multicellular organismal development--nucleolus--polysome--RNA binding--striated muscle development	ENSG00000114416	A_23_P132784	FXR1
ENSG00000119844	A_23_P428382,A_32_P814853,A_23_P102542,A_24_P122862,A_23_P428381	AFTPH	nan	nan	nan	ENSP00000238855	27.644	ENSP00000238855	0.8791	0	1	0	340.888	0	1.59165e-05	0	1.00164	99999	99999	7.4066e-06	0	18.466	ENSP00000238855 pep known chromosome NCBI36 2 64605165 64672753 1 gene ENSG00000119844 transcript ENST00000238855	AP-1 adaptor complex--calcium ion binding--clathrin binding--cytoplasm--cytosol--protein transport	ENSG00000119844	A_23_P428382,A_32_P814853,A_23_P102542,A_24_P122862,A_23_P428381	AFTPH
ENSG00000172534	A_23_P125764,A_23_P125771	HCFC1	nan	nan	nan	ENSP00000309555	42.24	ENSP00000309555	1	1	11	14	2791.53	3565.94	0.000175081	0.000222102	-0.591876	-0.106331	-0.264473	6.06527e-05	7.74551e-05	-9.70067	ENSP00000309555 pep known chromosome NCBI36 X 152866204 152889829 -1 gene ENSG00000172534 transcript ENST00000310441	--cell cycle--cytoplasm--identical protein binding--nucleus--positive regulation of progression through cell cycle--reactivation of latent virus--regulation of protein complex assembly--regulation of transcription--transcription coactivator activity--transcription factor activity--transcription from RNA polymerase II promoter	ENSG00000172534	A_23_P125764,A_23_P125771	HCFC1
ENSG00000139133	A_32_P103308,A_23_P204333	ALG10	nan	nan	nan	ENSP00000266483	10.03	ENSP00000266483	0	0.6074	0	2	0	1303.09	0	3.17289e-05	-1.41191	99999	99999	0	2.83041e-05	-36.0931	ENSP00000266483 pep known chromosome NCBI36 12 34066483 34072501 1 gene ENSG00000139133 transcript ENST00000266483	endoplasmic reticulum--integral to membrane--membrane--transferase activity, transferring glycosyl groups	ENSG00000139133	A_32_P103308,A_23_P204333	ALG10
ENSG00000107957	A_23_P35456,A_23_P345224,A_32_P923115,A_23_P345220	SH3PXD2A	nan	nan	nan	ENSP00000358789	44.69	ENSP00000358789	0.62	0.4938	3	1	446.146	118.881	4.77494e-05	1.58645e-05	1.00329	0.574366	1.93878	9.69358e-06	2.58218e-06	13.7715	ENSP00000358789 pep known chromosome NCBI36 10 105343774 105605291 -1 gene ENSG00000107957 transcript ENST00000369774	cell communication--cell projection--cytoplasm--electron transport--phosphoinositide binding--protein binding	ENSG00000107957	A_23_P35456,A_23_P345224,A_32_P923115,A_23_P345220	SH3PXD2A
ENSG00000126432	A_24_P155378,A_23_P12989	PRDX5	nan	nan	nan	ENSP00000265462	12.279	ENSP00000265462	1	1	23	30	20078.9	26286.2	0.000366079	0.000475934	-0.94981	-0.116989	-0.29897	0.000436261	0.000570958	-28.8025	ENSP00000265462 pep known-ccds chromosome NCBI36 11 63842145 63845858 1 gene ENSG00000126432 transcript ENST00000265462 CCDS8069.1	antioxidant activity--cytoplasm--inflammatory response--mitochondrion--oxidoreductase activity--peroxiredoxin activity--peroxisome--response to oxidative stress	ENSG00000126432	A_24_P155378,A_23_P12989	PRDX5
ENSG00000135097	A_23_P139795	MSI1	nan	nan	nan	ENSP00000257552	11.707	ENSP00000257552	1	1	1548	333	1.41742e+06	306033	0.0246387	0.00528286	28.2977	0.665731	2.23451	0.0307969	0.00664729	854.814	ENSP00000257552 pep known-ccds chromosome NCBI36 12 119263516 119291341 -1 gene ENSG00000135097 transcript ENST00000257552 CCDS9196.1	cytoplasm--nervous system development--nucleic acid binding--nucleotide binding--nucleus--polysome--poly(U) binding	ENSG00000135097	A_23_P139795	MSI1
ENSG00000158417	A_23_P32966,A_23_P32970,A_23_P218608	EIF5B,THC2277046	nan	nan	nan	ENSP00000289371	65.08	ENSP00000289371	1	1	15	26	2470.69	4298.29	0.000238747	0.000412476	-1.70771	-0.240478	-0.698674	5.36816e-05	9.33623e-05	-22.202	ENSP00000289371 pep known chromosome NCBI36 2 99320300 99382673 1 gene ENSG00000158417 transcript ENST00000289371	GTPase activity--GTP binding--intracellular--nucleotide binding--protein binding--regulation of translational initiation--translation initiation factor activity	ENSG00000158417	A_23_P32966,A_23_P32970,A_23_P218608	EIF5B,THC2277046
ENSG00000161542	A_23_P15305	PRPSAP1	nan	nan	nan	ENSP00000314973	15.43	ENSP00000314973	0.9993	0.9999	10	5	6942.31	3486.03	0.000159165	7.93223e-05	1.29741	0.299174	1.04805	0.000150838	7.57193e-05	33.863	ENSP00000314973 pep known-ccds chromosome NCBI36 17 71818609 71861825 -1 gene ENSG00000161542 transcript ENST00000324684 CCDS11743.1	enzyme inhibitor activity--enzyme regulator activity--magnesium ion binding--nucleoside metabolic process--nucleotide biosynthetic process--protein binding--protein complex--ribose phosphate diphosphokinase activity	ENSG00000161542	A_23_P15305	PRPSAP1
ENSG00000133731	A_24_P183864,A_23_P168818	IMPA1	nan	nan	nan	ENSP00000256108	12.43	ENSP00000256108	0	0.8087	0	3	0	2099.94	0	4.75934e-05	-1.72924	99999	99999	0	4.56124e-05	-45.8187	ENSP00000256108 pep known-ccds chromosome NCBI36 8 82732746 82761110 -1 gene ENSG00000133731 transcript ENST00000256108 CCDS6231.1	carbohydrate metabolic process--cytoplasm--hydrolase activity--inositol-1(or 4)-monophosphatase activity--inositol or phosphatidylinositol phosphatase activity--lithium ion binding--magnesium ion binding--phosphate metabolic process--phosphatidylinositol biosynthetic process--phosphoric ester hydrolase activity--signal transduction	ENSG00000133731	A_24_P183864,A_23_P168818	IMPA1
ENSG00000198805	A_23_P140256,A_32_P134931	NP	NP	ENSG00000198805	NM_000270	ENSP00000354532	17.008	ENSP00000354532	1	1	13	15	8193.4	9488.73	0.000206914	0.000237967	-0.369345	-0.0637437	-0.126628	0.000178021	0.000206103	-9.722	ENSP00000354532 pep known-ccds chromosome NCBI36 14 20007409 20015082 1 gene ENSG00000198805 transcript ENST00000361505 CCDS9552.1	DNA modification--nucleobase, nucleoside, nucleotide and nucleic acid metabolic process--purine-nucleoside phosphorylase activity--transferase activity, transferring pentosyl groups	ENSG00000198805	A_23_P140256,A_32_P134931	NP
ENSG00000120242	A_23_P146539	IFNA8	nan	nan	nan	ENSP00000369553	7.37	ENSP00000369553	0.6229	0.4619	6	4	5435.96	2697.18	9.54988e-05	6.34578e-05	0.637657	0.304366	1.06485	0.000118109	5.8585e-05	30.3838	ENSP00000369553 pep known-ccds chromosome NCBI36 9 21399146 21400184 1 gene ENSG00000120242 transcript ENST00000380205 CCDS6507.1	defense response--extracellular region--extracellular space--hematopoietin/interferon-class (D200-domain) cytokine receptor binding--response to virus	ENSG00000120242	A_23_P146539	IFNA8
[truncated: 1,387 more rows]
